# Supplementary material for: Nonenzymatic polymerase-like template-directed synthesis of acyclic l-threoninol nucleic acid
Source: Nat Commun. 2021 Feb 5;12:804. doi: 10.1038/s41467-021-21128-0 (PMC7864931; doi:10.1038/s41467-021-21128-0)
Supplement: Supplementary file 3 — Source Data [file 41467_2021_21128_MOESM3_ESM.xlsx]

## Sheet: Figs. 1d,e,f
Denatured PAGE analysis of chemical ligation.
Reaction yield of the chemical ligation, calculated from intensity of product band compared to total intencity of all peaks in each lane, by ImageQuantTL
Reaction yield (Band%)	Reaction time (h)
	1	4	24
L-aTNA	75.7	97.5	98.5
DNA	1.58	9.58	47.3

## Sheet: Figs. 1g, S2
	Reaction yield of the chemical ligation, calculated from intensity of product band compared to total intencity of all peaks in each lane, by ImageQuantTL
	Reaction yield (Band%)		Reaction time (min)
			5	10	20	40	60
	Reaction temperature	4 °C	7.4	13.3	27.6	48.1	61.4
		25 °C	39	67.8	88	94.1	95.7
		40 °C	74.9	93	96	96.6	96.7
		50 °C	84.3	93.4	94.6	95.6	96.1
		60 °C	47.5	57.1	62.3	65.6	66.2
		70 °C	4.6	3.2	3.1	2.7	2.8
	Denatured PAGE analysis of chemical ligation of L-aTNA at different temperature.

## Sheet: Figs. 1h, S3
	Reaction yield of the chemical ligation, calculated from intensity of product band compared to total intencity of all peaks in each lane, by ImageQuantTL
		Reaction yield (Band%)		[CNIm] / mM
				100	20	5	1
		Mn2+ / mM	100	100	99.6	82.5	10.9
			20	99.7	98.9	58.6	3.5
			5	99.4	87.4	16.3	0.6
			1	88.1	20	3.3	0
	Denatured PAGE analysis of chemical ligation of L-aTNA at different concentration of reagents

## Sheet: Figs. 2b, S5
	Melting profiles of duplexes from 260 nm absorbance recorded by Tm Analysis Software (Shimadzu Corporation)
	T8a/T16t				T8a-p/T16t				T8b/T16t				T8b-p/T16t				D8a/D16t				D8B-p/D16t				D16a/D32t				D16a-p/D32t				D16b/D32t				D16b-p/D32t
	Temp. / °C	Abs.	Relative Abs.		Temp. / °C	Abs.	Relative Abs.		Temp. / °C	Abs.	Relative Abs.		Temp. / °C	Abs.	Relative Abs.		Temp. / °C	Abs.	Relative Abs.		Temp. / °C	Abs.	Relative Abs.		Temp. / °C	Abs.	Relative Abs.		Temp. / °C	Abs.	Relative Abs.		Temp. / °C	Abs.	Relative Abs.		Temp. / °C	Abs.	Relative Abs.
	25	0.27478	0.87265		25	0.26758	0.858591		25	0.25291	0.858574		25	0.28639	0.871148		0	0.2995	0.875731		0	0.2742	0.873657		30.0083	0.426533	0.820098		29.9083	0.453211	0.832909		29.9083	0.425735	0.837962		29.9	0.439725	0.86051
	25.5	0.274758	0.87258		25.5	0.267673	0.85889		25.5	0.253018	0.85894		25.5	0.286382	0.871124		0.5	0.299407	0.875459		0.5	0.274457	0.874476		30.5092	0.426947	0.820894		30.4092	0.453559	0.833549		30.4092	0.425896	0.838279		30.4	0.43975	0.860559
	26	0.274739	0.87252		26	0.267771	0.859204		26	0.25312	0.859286		26	0.286373	0.871097		1	0.299319	0.875202		1	0.274716	0.875301		31.01	0.427367	0.821702		30.91	0.453904	0.834183		30.91	0.426068	0.838617		30.9	0.439768	0.860594
	26.5	0.274725	0.872475		26.5	0.267879	0.859551		26.5	0.253214	0.859606		26.5	0.286362	0.871063		1.5	0.299239	0.874968		1.5	0.27498	0.876143		31.5108	0.427792	0.822519		31.4108	0.454249	0.834817		31.4108	0.426248	0.838972		31.4	0.439773	0.860604
	27	0.27472	0.872459		27	0.267998	0.859933		27	0.253297	0.859887		27	0.286347	0.871017		2	0.299171	0.874769		2	0.275251	0.877006		32.0117	0.428223	0.823347		31.9117	0.454595	0.835453		31.9117	0.426434	0.839338		31.9	0.439763	0.860585
	27.5	0.274727	0.872482		27.5	0.268132	0.860363		27.5	0.253369	0.860132		27.5	0.286327	0.870957		2.5	0.299114	0.874602		2.5	0.275528	0.877889		32.5125	0.42866	0.824188		32.4125	0.454945	0.836096		32.4125	0.426628	0.83972		32.4	0.439736	0.860532
	28	0.274747	0.872545		28	0.26828	0.860837		28	0.253433	0.860349		28	0.286304	0.870887		3	0.29907	0.874474		3	0.275812	0.878794		33.0133	0.429101	0.825036		32.9133	0.455301	0.83675		32.9133	0.426833	0.840123		32.9	0.439693	0.860448
	28.5	0.274783	0.872659		28.5	0.26844	0.861351		28.5	0.253491	0.860546		28.5	0.286276	0.870802		3.5	0.299037	0.874377		3.5	0.276105	0.879727		33.5142	0.429544	0.825887		33.4142	0.455669	0.837427		33.4142	0.427052	0.840554		33.4	0.439638	0.86034
	29	0.274834	0.872821		29	0.268607	0.861887		29	0.253549	0.860743		29	0.286246	0.87071		4	0.299013	0.874307		4	0.276406	0.880686		34.015	0.429986	0.826737		33.915	0.456048	0.838123		33.915	0.42729	0.841023		33.9	0.439581	0.860228
	29.5	0.2749	0.873031		29.5	0.268778	0.862435		29.5	0.253608	0.860943		29.5	0.286217	0.870622		4.5	0.298995	0.874254		4.5	0.276719	0.881683		34.5158	0.430424	0.827579		34.4158	0.45644	0.838844		34.4158	0.427549	0.841532		34.4	0.439529	0.860127
	30	0.274979	0.873282		30	0.268951	0.862991		30	0.25367	0.861154		30	0.286189	0.870537		5	0.298983	0.874219		5	0.277043	0.882716		35.0167	0.430858	0.828414		34.9167	0.456845	0.839588		34.9167	0.427829	0.842084		34.9	0.439494	0.860058
	30.5	0.275069	0.873568		30.5	0.269122	0.863539		30.5	0.253736	0.861378		30.5	0.286166	0.870467		5.5	0.298974	0.874193		5.5	0.277382	0.883796		35.5175	0.431287	0.829239		35.4175	0.457261	0.840352		35.4175	0.428127	0.84267		35.4	0.439487	0.860044
	31	0.275167	0.873879		31	0.269292	0.864085		31	0.253804	0.861608		31	0.28615	0.870418		6	0.298968	0.874175		6	0.277734	0.884917		36.0183	0.43171	0.830052		35.9183	0.457686	0.841134		35.9183	0.428439	0.843284		35.9	0.439514	0.860097
	31.5	0.275272	0.874212		31.5	0.269463	0.864633		31.5	0.253872	0.861839		31.5	0.286141	0.870391		6.5	0.298966	0.87417		6.5	0.278102	0.88609		36.5192	0.432129	0.830858		36.4192	0.458117	0.841926		36.4192	0.428759	0.843914		36.4	0.439582	0.86023
	32	0.275382	0.874562		32	0.269636	0.865189		32	0.253936	0.862057		32	0.286141	0.870391		7	0.298969	0.874178		7	0.278486	0.887313		37.02	0.432544	0.831655		36.92	0.458553	0.842727		36.92	0.429081	0.844548		36.9	0.439693	0.860448
	32.5	0.275494	0.874917		32.5	0.269816	0.865766		32.5	0.253997	0.862264		32.5	0.28615	0.870418		7.5	0.298979	0.874208		7.5	0.278887	0.888591		37.5208	0.432958	0.832451		37.4208	0.458991	0.843532		37.4208	0.429401	0.845178		37.4	0.439849	0.860753
	33	0.275608	0.875279		33	0.270002	0.866363		33	0.254055	0.862461		33	0.286168	0.870473		8	0.298998	0.874263		8	0.279306	0.889926		38.0217	0.433371	0.833246		37.9217	0.459432	0.844342		37.9217	0.429715	0.845796		37.9	0.44005	0.861146
	33.5	0.275724	0.875648		33.5	0.270196	0.866985		33.5	0.254112	0.862654		33.5	0.286195	0.870555		8.5	0.299026	0.874345		8.5	0.279745	0.891325		38.5225	0.433784	0.83404		38.4225	0.459873	0.845153		38.4225	0.430022	0.8464		38.4	0.440296	0.861628
	34	0.27584	0.876016		34	0.270396	0.867627		34	0.254172	0.862858		34	0.286232	0.870668		9	0.299062	0.87445		9	0.280204	0.892787		39.0233	0.434197	0.834834		38.9233	0.460313	0.845961		38.9233	0.430327	0.847		38.9	0.440588	0.862199
	34.5	0.275955	0.876381		34.5	0.270601	0.868285		34.5	0.254235	0.863072		34.5	0.286276	0.870802		9.5	0.299108	0.874585		9.5	0.280684	0.894317		39.5242	0.434611	0.83563		39.4242	0.460752	0.846768		39.4242	0.430632	0.847601		39.4	0.440927	0.862862
	35	0.276067	0.876737		35	0.270806	0.868943		35	0.254305	0.863309		35	0.286326	0.870954		10	0.299163	0.874746		10	0.281185	0.895913		40.025	0.435023	0.836422		39.925	0.46119	0.847573		39.925	0.430944	0.848215		39.9	0.441312	0.863616
	35.5	0.276172	0.877071		35.5	0.271009	0.869594		35.5	0.254379	0.86356		35.5	0.286379	0.871115		10.5	0.299228	0.874936		10.5	0.281708	0.897579		40.5258	0.435436	0.837216		40.4258	0.461627	0.848376		40.4258	0.431271	0.848858		40.4	0.441742	0.864457
	36	0.27627	0.877382		36	0.271205	0.870223		36	0.254457	0.863825		36	0.286432	0.871276		11	0.299305	0.875161		11	0.282253	0.899316		41.0267	0.435849	0.83801		40.9267	0.462065	0.849181		40.9267	0.43162	0.849545		40.9	0.442214	0.865381
	36.5	0.276357	0.877658		36.5	0.271391	0.87082		36.5	0.254536	0.864093		36.5	0.286482	0.871428		11.5	0.299393	0.875418		11.5	0.282821	0.901126		41.5275	0.436264	0.838808		41.4275	0.462506	0.849992		41.4275	0.431998	0.850289		41.4	0.442727	0.866385
	37	0.276433	0.8779		37	0.271567	0.871385		37	0.254614	0.864358		37	0.286527	0.871565		12	0.299492	0.875708		12	0.283412	0.903009		42.0283	0.436682	0.839612		41.9283	0.462954	0.850815		41.9283	0.432411	0.851102		41.9	0.443278	0.867463
	37.5	0.276498	0.878106		37.5	0.271733	0.871917		37.5	0.254692	0.864623		37.5	0.286566	0.871684		12.5	0.299599	0.87602		12.5	0.284028	0.904971		42.5292	0.437104	0.840423		42.4292	0.46341	0.851653		42.4292	0.432863	0.851992		42.4	0.443864	0.86861
	38	0.276554	0.878284		38	0.27189	0.872421		38	0.25477	0.864888		38	0.286598	0.871781		13	0.299713	0.876354		13	0.284668	0.907011		43.03	0.437529	0.84124		42.93	0.463879	0.852515		42.93	0.43336	0.85297		42.9	0.444484	0.869823
	38.5	0.276601	0.878433		38.5	0.272041	0.872906		38.5	0.25485	0.865159		38.5	0.286627	0.871869		13.5	0.29983	0.876696		13.5	0.285331	0.909123		43.5308	0.437955	0.842059		43.4308	0.464361	0.853401		43.4308	0.433908	0.854049		43.4	0.445141	0.871109
	39	0.276641	0.87856		39	0.272191	0.873387		39	0.254933	0.865441		39	0.286655	0.871954		14	0.29995	0.877047		14	0.286015	0.911302		44.0317	0.438382	0.84288		43.9317	0.464858	0.854314		43.9317	0.434511	0.855236		43.9	0.445835	0.872467
	39.5	0.276676	0.878671		39.5	0.27234	0.873865		39.5	0.255019	0.865733		39.5	0.286687	0.872052		14.5	0.300076	0.877415		14.5	0.286717	0.913539		44.5325	0.438807	0.843697		44.4325	0.465371	0.855257		44.4325	0.435176	0.856545		44.4	0.446574	0.873913
	40	0.276706	0.878767		40	0.272491	0.874349		40	0.255107	0.866032		40	0.286727	0.872173		15	0.300211	0.87781		15	0.287434	0.915824		45.0333	0.439232	0.844515		44.9333	0.4659	0.856229		44.9333	0.435909	0.857987		44.9	0.447366	0.875463
	40.5	0.276733	0.878852		40.5	0.272646	0.874847		40.5	0.255199	0.866344		40.5	0.286777	0.872325		15.5	0.30036	0.878246		15.5	0.288161	0.91814		45.5342	0.43966	0.845337		45.4342	0.466445	0.857231		45.4342	0.436715	0.859574		45.4	0.448224	0.877142
	41	0.276756	0.878925		41	0.272804	0.875354		41	0.255293	0.866663		41	0.286839	0.872514		16	0.300531	0.878746		16	0.288896	0.920482		46.035	0.440095	0.846174		45.935	0.467005	0.85826		45.935	0.437601	0.861318		45.9	0.449161	0.878976
	41.5	0.276778	0.878995		41.5	0.272966	0.875874		41.5	0.255392	0.866999		41.5	0.286914	0.872742		16.5	0.300726	0.879316		16.5	0.289634	0.922833		46.5358	0.440541	0.847031		46.4358	0.46758	0.859317		46.4358	0.438573	0.863231		46.4	0.450192	0.880993
	42	0.2768	0.879065		42	0.27313	0.8764		42	0.255497	0.867356		42	0.286999	0.873001		17	0.30095	0.879971		17	0.290372	0.925185		47.0367	0.441	0.847914		46.9367	0.468172	0.860405		46.9367	0.439638	0.865327		46.9	0.45133	0.88322
	42.5	0.276822	0.879135		42.5	0.273295	0.876929		42.5	0.25561	0.867739		42.5	0.287092	0.873284		17.5	0.301199	0.880699		17.5	0.291106	0.927523		47.5375	0.441476	0.848829		47.4375	0.468784	0.861529		47.4375	0.440805	0.867624		47.4	0.452589	0.885684
	43	0.276847	0.879214		43	0.273459	0.877455		43	0.255732	0.868154		43	0.287191	0.873585		18	0.30147	0.881491		18	0.291833	0.92984		48.0383	0.441972	0.849783		47.9383	0.469419	0.862696		47.9383	0.442086	0.870145		47.9	0.453976	0.888398
	43.5	0.276876	0.879306		43.5	0.273623	0.877982		43.5	0.255866	0.868608		43.5	0.287295	0.873901		18.5	0.301756	0.882327		18.5	0.292551	0.932127		48.5392	0.442492	0.850783		48.4392	0.470082	0.863915		48.4392	0.443492	0.872913		48.4	0.4555	0.891381
	44	0.276908	0.879408		44	0.273786	0.878505		44	0.256012	0.869104		44	0.287405	0.874236		19	0.302051	0.88319		19	0.293259	0.934383		49.04	0.443041	0.851838		48.94	0.470779	0.865196		48.94	0.445035	0.87595		48.9	0.457165	0.894639
	44.5	0.276945	0.879526		44.5	0.273952	0.879037		44.5	0.256171	0.869644		44.5	0.287524	0.874598		19.5	0.302347	0.884056		19.5	0.293955	0.936601		49.5408	0.443627	0.852965		49.4408	0.471515	0.866548		49.4408	0.446726	0.879278		49.4	0.458975	0.898181
	45	0.276986	0.879656		45	0.274122	0.879583		45	0.256343	0.870228		45	0.287656	0.874999		20	0.302643	0.884921		20	0.29464	0.938783		50.0417	0.444258	0.854178		49.9417	0.472297	0.867986		49.9417	0.448571	0.882909		49.9	0.460929	0.902005
	45.5	0.277032	0.879802		45.5	0.274299	0.880151		45.5	0.256529	0.870859		45.5	0.287804	0.875449		20.5	0.302937	0.885781		20.5	0.295312	0.940925		50.5425	0.444942	0.855493		50.4425	0.473132	0.86952		50.4425	0.450574	0.886852		50.4	0.463024	0.906105
	46	0.277084	0.879967		46	0.274483	0.880741		46	0.25673	0.871542		46	0.28797	0.875954		21	0.303232	0.886643		21	0.295971	0.943024		51.0433	0.445688	0.856928		50.9433	0.474029	0.871169		50.9433	0.452734	0.891103		50.9	0.465252	0.910465
	46.5	0.277144	0.880158		46.5	0.274676	0.881361		46.5	0.256949	0.872285		46.5	0.288156	0.87652		21.5	0.303534	0.887526		21.5	0.296614	0.945073		51.5441	0.446502	0.858493		51.4441	0.474999	0.872951		51.4441	0.455045	0.895652		51.4	0.467599	0.915058
	47	0.277211	0.88037		47	0.274877	0.882005		47	0.257186	0.87309		47	0.288359	0.877138		22	0.303847	0.888442		22	0.29724	0.947068		52.045	0.447388	0.860196		51.945	0.476056	0.874894		51.945	0.457496	0.900476		51.9	0.470045	0.919844
	47.5	0.277287	0.880612		47.5	0.275084	0.88267		47.5	0.257443	0.873962		47.5	0.288579	0.877807		22.5	0.304178	0.889409		22.5	0.297844	0.948992		52.5458	0.448354	0.862053		52.4458	0.477213	0.87702		52.4458	0.460068	0.905539		52.4	0.472566	0.924778
	48	0.277371	0.880878		48	0.275298	0.883356		48	0.257722	0.874909		48	0.288814	0.878522		23	0.304531	0.890442		23	0.298424	0.95084		53.0466	0.449406	0.864076		52.9466	0.478484	0.879356		52.9466	0.462739	0.910796		52.9	0.475129	0.929793
	48.5	0.277463	0.881171		48.5	0.275518	0.884062		48.5	0.258023	0.875931		48.5	0.289062	0.879276		23.5	0.304911	0.891553		23.5	0.29898	0.952612		53.5475	0.450554	0.866283		53.4475	0.479884	0.881929		53.4475	0.465477	0.916185		53.4	0.477701	0.934826
	49	0.277563	0.881488		49	0.275748	0.8848		49	0.258348	0.877034		49	0.289326	0.880079		24	0.305319	0.892746		24	0.29951	0.9543		54.0483	0.451813	0.868704		53.9483	0.481424	0.884759		53.9483	0.468249	0.921641		53.9	0.480242	0.939799
	49.5	0.277671	0.881831		49.5	0.275989	0.885574		49.5	0.258701	0.878233		49.5	0.289608	0.880937		24.5	0.305757	0.894026		24.5	0.300014	0.955906		54.5491	0.453198	0.871367		54.4491	0.483114	0.887865		54.4491	0.471017	0.927089		54.4	0.482713	0.944635
	50	0.277788	0.882203		50	0.276244	0.886392		50	0.259085	0.879536		50	0.289914	0.881868		25	0.306225	0.895395		25	0.300492	0.957429		55.05	0.454725	0.874303		54.95	0.48496	0.891258		54.95	0.473742	0.932453		54.9	0.485076	0.949259
	50.5	0.277913	0.8826		50.5	0.276516	0.887265		50.5	0.259508	0.880972		50.5	0.290248	0.882884		25.5	0.306721	0.896845		25.5	0.300944	0.958869		55.5508	0.456408	0.877539		55.4508	0.486966	0.894944		55.4508	0.476385	0.937655		55.4	0.487299	0.953609
	51	0.278046	0.883022		51	0.276805	0.888192		51	0.259974	0.882554		51	0.290617	0.884006		26	0.307244	0.898374		26	0.301372	0.960233		56.0516	0.458259	0.881098		55.9516	0.489129	0.898919		55.9516	0.478912	0.942629		55.9	0.489353	0.957629
	51.5	0.278187	0.88347		51.5	0.277115	0.889187		51.5	0.260487	0.884296		51.5	0.291024	0.885244		26.5	0.307792	0.899977		26.5	0.301777	0.961523		56.5525	0.460285	0.884993		56.4525	0.491447	0.903179		56.4525	0.481288	0.947305		56.4	0.491222	0.961286
	52	0.278335	0.88394		52	0.277445	0.890245		52	0.261052	0.886214		52	0.291474	0.886613		27	0.308362	0.901643		27	0.302159	0.962741		57.0533	0.462488	0.889229		56.9533	0.493911	0.907708		56.9533	0.483489	0.951638		56.9	0.492899	0.964568
	52.5	0.278491	0.884435		52.5	0.277796	0.891372		52.5	0.261668	0.888305		52.5	0.291968	0.888116		27.5	0.308955	0.903377		27.5	0.302522	0.963897		57.5541	0.464866	0.893801		57.4541	0.496509	0.912482		57.4541	0.485493	0.955582		57.4	0.494385	0.967476
	53	0.278656	0.884959		53	0.27817	0.892572		53	0.262337	0.890576		53	0.292508	0.889758		28	0.30957	0.905175		28	0.302867	0.964996		58.055	0.467413	0.898698		57.955	0.499222	0.917468		57.955	0.487289	0.959117		57.9	0.495692	0.970034
	53.5	0.278832	0.885518		53.5	0.278567	0.893846		53.5	0.263058	0.893024		53.5	0.293097	0.89155		28.5	0.310208	0.907041		28.5	0.303195	0.966041		58.5558	0.470118	0.903899		58.4558	0.502023	0.922616		58.4558	0.488873	0.962235		58.4	0.496834	0.972268
	54	0.279023	0.886125		54	0.278992	0.895209		54	0.263832	0.895651		54	0.293737	0.893497		29	0.310873	0.908985		29	0.303508	0.967039		59.0566	0.472964	0.909371		58.9566	0.504881	0.927868		58.9566	0.490252	0.964949		58.9	0.497831	0.974219
	54.5	0.279235	0.886798		54.5	0.279445	0.896663		54.5	0.264661	0.898466		54.5	0.294431	0.895608		29.5	0.311565	0.911009		29.5	0.303806	0.967988		59.5575	0.475928	0.91507		59.4575	0.507753	0.933146		59.4575	0.491438	0.967283		59.4	0.498702	0.975924
	55	0.279471	0.887548		55	0.27993	0.898219		55	0.265548	0.901477		55	0.295182	0.897892		30	0.312287	0.91312		30	0.304092	0.968899		60.0583	0.478978	0.920934		59.9583	0.510597	0.938373		59.9583	0.492452	0.969279		59.9	0.499465	0.977417
	55.5	0.279735	0.888386		55.5	0.28045	0.899888		55.5	0.266494	0.904688		55.5	0.295993	0.900359		30.5	0.313039	0.915319		30.5	0.304364	0.969766		60.5591	0.482075	0.926889		60.4591	0.513366	0.943462		60.4591	0.493317	0.970982		60.4	0.500136	0.97873
	56	0.28003	0.889323		56	0.281006	0.901672		56	0.267498	0.908097		56	0.296862	0.903002		31	0.313824	0.917614		31	0.304624	0.970595		61.06	0.485175	0.932849		60.96	0.516018	0.948336		60.96	0.494059	0.972442		60.9	0.50073	0.979893
	56.5	0.280356	0.890358		56.5	0.281601	0.903581		56.5	0.268557	0.911692		56.5	0.297789	0.905822		31.5	0.314643	0.920009		31.5	0.304872	0.971385		61.5608	0.488228	0.938719		61.4608	0.518515	0.952925		61.4608	0.494702	0.973708		61.4	0.501261	0.980932
	57	0.280713	0.891492		57	0.282234	0.905612		57	0.269663	0.915446		57	0.298769	0.908803		32	0.315496	0.922503		32	0.305107	0.972133		62.0616	0.491189	0.944413		61.9616	0.520829	0.957178		61.9616	0.495268	0.974822		61.9	0.501739	0.981867
	57.5	0.281102	0.892727		57.5	0.282905	0.907765		57.5	0.270808	0.919333		57.5	0.299796	0.911927		32.5	0.316387	0.925108		32.5	0.305331	0.972847		62.5625	0.494012	0.94984		62.4625	0.522941	0.961059		62.4625	0.495775	0.97582		62.4	0.502175	0.98272
	58	0.281522	0.894061		58	0.283614	0.91004		58	0.271982	0.923319		58	0.300863	0.915173		33	0.317314	0.927819		33	0.305544	0.973526		63.0633	0.49666	0.954932		62.9633	0.524841	0.964551		62.9633	0.496235	0.976725		62.9	0.502576	0.983505
	58.5	0.281974	0.895497		58.5	0.284359	0.912431		58.5	0.273172	0.927359		58.5	0.301964	0.918522		33.5	0.318278	0.930637		33.5	0.30575	0.974182		63.5641	0.499102	0.959627		63.4641	0.52653	0.967655		63.4641	0.496658	0.977558		63.4	0.50295	0.984237
	59	0.282459	0.897037		59	0.285139	0.914933		59	0.274368	0.931419		59	0.303093	0.921956		34	0.319276	0.933556		34	0.305951	0.974823		64.065	0.501317	0.963886		63.965	0.528013	0.97038		63.965	0.497051	0.978331		63.9	0.503301	0.984924
	59.5	0.282981	0.898695		59.5	0.285957	0.917558		59.5	0.275558	0.935458		59.5	0.304246	0.925463		34.5	0.320301	0.936553		34.5	0.306151	0.97546		64.5658	0.503294	0.967687		64.4658	0.529304	0.972753		64.4658	0.497419	0.979056		64.4	0.503633	0.985574
	60	0.283546	0.900489		60	0.286812	0.920302		60	0.276732	0.939444		60	0.305417	0.929025		35	0.321344	0.939602		35	0.306355	0.97611		65.0666	0.505032	0.971029		64.9666	0.530418	0.9748		64.9666	0.497767	0.979741		64.9	0.503951	0.986196
	60.5	0.284159	0.902436		60.5	0.287707	0.923173		60.5	0.277881	0.943345		60.5	0.306603	0.932633		35.5	0.322393	0.94267		35.5	0.306563	0.976773		65.5675	0.506539	0.973926		65.4675	0.531373	0.976555		65.4675	0.498098	0.980392		65.4	0.504257	0.986795
	61	0.284827	0.904557		61	0.28864	0.926167		61	0.278996	0.94713		61	0.307798	0.936268		36	0.323437	0.945722		36	0.306777	0.977454		66.0683	0.507831	0.97641		65.9683	0.532189	0.978055		65.9683	0.498415	0.981016		65.9	0.504556	0.98738
	61.5	0.285555	0.906869		61.5	0.289613	0.929289		61.5	0.280068	0.950769		61.5	0.308994	0.939906		36.5	0.324461	0.948716		36.5	0.306996	0.978152		66.5691	0.508931	0.978525		66.4691	0.532885	0.979334		66.4691	0.498722	0.98162		66.4	0.504847	0.987949
	62	0.286348	0.909388		62	0.29062	0.93252		62	0.28109	0.954238		62	0.310182	0.943519		37	0.325458	0.951632		37	0.307218	0.97886		67.07	0.509861	0.980313		66.97	0.533482	0.980431		66.97	0.499019	0.982205		66.9	0.505134	0.988511
	62.5	0.287209	0.912122		62.5	0.291656	0.935845		62.5	0.282054	0.957511		62.5	0.31135	0.947072		37.5	0.32642	0.954444		37.5	0.30744	0.979567		67.5708	0.510648	0.981827		67.4708	0.533998	0.981379		67.4708	0.499307	0.982772		67.4	0.505416	0.989063
	63	0.288142	0.915085		63	0.292713	0.939236		63	0.282955	0.96057		63	0.312485	0.950525		38	0.327345	0.957149		38	0.307662	0.980274		68.0716	0.511315	0.983109		67.9716	0.534453	0.982216		67.9716	0.499588	0.983325		67.9	0.505695	0.989609
	63.5	0.289146	0.918274		63.5	0.293781	0.942663		63.5	0.283789	0.963401		63.5	0.313575	0.95384		38.5	0.328233	0.959746		38.5	0.307882	0.980975		68.5725	0.511881	0.984197		68.4725	0.534864	0.982971		68.4725	0.499863	0.983866		68.4	0.505974	0.990155
	64	0.290223	0.921694		64	0.294848	0.946087		64	0.284553	0.965995		64	0.314612	0.956995		39	0.329083	0.962231		39	0.3081	0.98167		69.0733	0.512365	0.985128		68.9733	0.535243	0.983668		68.9733	0.500134	0.984399		68.9	0.506256	0.990707
	64.5	0.291367	0.925327		64.5	0.295904	0.949475		64.5	0.285249	0.968357		64.5	0.315587	0.95996		39.5	0.329897	0.964611		39.5	0.308314	0.982352		69.5741	0.512783	0.985932		69.4741	0.535601	0.984325		69.4741	0.500404	0.984931		69.4	0.506542	0.991266
	65	0.292574	0.92916		65	0.296936	0.952787		65	0.28588	0.970499		65	0.316495	0.962722		40	0.330674	0.966883		40	0.308524	0.983021		70.075	0.513148	0.986633		69.975	0.535942	0.984952		69.975	0.500674	0.985462		69.9	0.506832	0.991834
	65.5	0.293832	0.933155		65.5	0.297935	0.955992		65.5	0.286453	0.972445		65.5	0.317335	0.965278		40.5	0.331413	0.969044		40.5	0.308726	0.983664		70.5758	0.513473	0.987258		70.4758	0.536267	0.985549		70.4758	0.500944	0.985994		70.4	0.507123	0.992403
	66	0.295129	0.937275		66	0.298893	0.959066		66	0.286974	0.974213		66	0.318107	0.967626		41	0.332111	0.971085		41	0.30892	0.984282		71.0766	0.513766	0.987822		70.9766	0.536575	0.986115		70.9766	0.501214	0.986525		70.9	0.507411	0.992967
	66.5	0.296448	0.941463		66.5	0.299802	0.961983		66.5	0.287449	0.975826		66.5	0.318811	0.969767		41.5	0.332765	0.972997		41.5	0.309106	0.984875		71.5775	0.514034	0.988337		71.4775	0.536863	0.986645		71.4775	0.50148	0.987049		71.4	0.507688	0.993509
	67	0.297773	0.945671		67	0.30066	0.964736		67	0.287885	0.977306		67	0.319453	0.97172		42	0.333372	0.974772		42	0.309284	0.985442		72.0783	0.514281	0.988812		71.9783	0.537132	0.987139		71.9783	0.501741	0.987562		71.9	0.507952	0.994025
	67.5	0.299087	0.949844		67.5	0.301464	0.967316		67.5	0.288287	0.978671		67.5	0.320037	0.973497		42.5	0.333932	0.976409		42.5	0.309458	0.985997		72.5791	0.514511	0.989254		72.4791	0.537384	0.987602		72.4791	0.501993	0.988058		72.4	0.508198	0.994507
	68	0.300371	0.953922		68	0.302211	0.969713		68	0.288657	0.979927		68	0.320569	0.975115		43	0.334444	0.977906		43	0.30963	0.986545		73.08	0.514728	0.989671		72.98	0.537622	0.98804		72.98	0.502234	0.988533		72.9	0.508424	0.994949
	68.5	0.301611	0.95786		68.5	0.3029	0.971924		68.5	0.288998	0.981084		68.5	0.321052	0.976584		43.5	0.334911	0.979272		43.5	0.309804	0.987099		73.5808	0.514936	0.990071		73.4808	0.537852	0.988462		73.4808	0.502465	0.988988		73.4	0.508629	0.99535
	69	0.302792	0.961611		69	0.303531	0.973948		69	0.289313	0.982154		69	0.321492	0.977922		44	0.335339	0.980523		44	0.309983	0.987669		74.0816	0.515141	0.990465		73.9816	0.538078	0.988878		73.9816	0.502687	0.989424		73.9	0.508813	0.99571
	69.5	0.303902	0.965136		69.5	0.304104	0.975787		69.5	0.289602	0.983135		69.5	0.321892	0.979139		44.5	0.335733	0.981675		44.5	0.310166	0.988252		74.5825	0.515347	0.990861		74.4825	0.538306	0.989297		74.4825	0.502902	0.989848		74.4	0.508974	0.996025
	70	0.304933	0.96841		70	0.30462	0.977443		70	0.289869	0.984041		70	0.322254	0.98024		45	0.3361	0.982749		45	0.310353	0.988848		75.0833	0.515561	0.991273		74.9833	0.538537	0.989721		74.9833	0.503112	0.990261		74.9	0.509113	0.996297
	70.5	0.305879	0.971415		70.5	0.305082	0.978925		70.5	0.290113	0.984869		70.5	0.322584	0.981244		45.5	0.336445	0.983757		45.5	0.310539	0.989441		75.5841	0.515786	0.991705		75.4841	0.538772	0.990153		75.4841	0.503319	0.990668		75.4	0.509231	0.996528
	71	0.306741	0.974152		71	0.305496	0.980253		71	0.290338	0.985633		71	0.322885	0.98216		46	0.336771	0.984711		46	0.310721	0.990021		76.085	0.516023	0.992161		75.985	0.539011	0.990592		75.985	0.503525	0.991074		75.9	0.509334	0.99673
	71.5	0.30752	0.976626		71.5	0.305866	0.981441		71.5	0.290545	0.986336		71.5	0.323162	0.983002		46.5	0.337081	0.985617		46.5	0.310896	0.990578		76.5858	0.516269	0.992634		76.4858	0.539253	0.991037		76.4858	0.503733	0.991483		76.4	0.509428	0.996914
	72	0.308221	0.978852		72	0.3062	0.982512		72	0.290739	0.986995		72	0.323421	0.98379		47	0.337373	0.986471		47	0.311059	0.991098		77.0866	0.516522	0.993121		76.9866	0.539499	0.991489		76.9866	0.503944	0.991899		76.9	0.509519	0.997092
	72.5	0.30885	0.98085		72.5	0.306503	0.983485		72.5	0.290922	0.987616		72.5	0.323667	0.984538		47.5	0.337649	0.987278		47.5	0.311211	0.991582		77.5875	0.516776	0.993609		77.4875	0.539746	0.991943		77.4875	0.504161	0.992326		77.4	0.509611	0.997272
	73	0.309414	0.982641		73	0.306783	0.984383		73	0.291097	0.98821		73	0.323905	0.985262		48	0.337909	0.988038		48	0.31135	0.992025		78.0883	0.517027	0.994092		77.9883	0.539996	0.992403		77.9883	0.504386	0.992769		77.9	0.509708	0.997462
	73.5	0.309919	0.984245		73.5	0.307044	0.985221		73.5	0.291267	0.988787		73.5	0.324139	0.985974		48.5	0.338154	0.988754		48.5	0.311479	0.992436		78.5891	0.517269	0.994557		78.4891	0.540248	0.992866		78.4891	0.504622	0.993233		78.4	0.509809	0.99766
	74	0.31037	0.985677		74	0.307291	0.986013		74	0.291434	0.989354		74	0.324369	0.986674		49	0.338386	0.989433		49	0.3116	0.992821		79.09	0.5175	0.995001		78.99	0.540502	0.993332		78.99	0.504869	0.993719		78.9	0.509916	0.997869
	74.5	0.310775	0.986963		74.5	0.307526	0.986767		74.5	0.291599	0.989914		74.5	0.324596	0.987364		49.5	0.338608	0.990082		49.5	0.311716	0.993191		79.5908	0.517719	0.995422		79.4908	0.540757	0.993801		79.4908	0.505125	0.994223		79.4	0.510028	0.998088
	75	0.311137	0.988113		75	0.307751	0.987489		75	0.291763	0.990471		75	0.324819	0.988043		50	0.338822	0.990708		50	0.311831	0.993557		80.0916	0.517926	0.99582		79.9916	0.541014	0.994273		79.9916	0.505387	0.994739		79.9	0.510148	0.998323
	75.5	0.311463	0.989148		75.5	0.307967	0.988182		75.5	0.291928	0.991031		75.5	0.325036	0.988703		50.5	0.339032	0.991322		50.5	0.311951	0.99394		80.5925	0.518124	0.996201		80.4925	0.541272	0.994748		80.4925	0.505652	0.99526		80.4	0.510276	0.998573
	76	0.311756	0.990079		76	0.308174	0.988846		76	0.292093	0.991591		76	0.325245	0.989338		51	0.339237	0.991921		51	0.312078	0.994344		81.0933	0.518318	0.996574		80.9933	0.541534	0.995229		80.9933	0.505918	0.995784		80.9	0.51041	0.998836
	76.5	0.312022	0.990924		76.5	0.308372	0.989482		76.5	0.292258	0.992151		76.5	0.325445	0.989947		51.5	0.339437	0.992506		51.5	0.312214	0.994778		81.5941	0.518511	0.996945		81.4941	0.541802	0.995722		81.4941	0.506182	0.996304		81.4	0.510548	0.999106
	77	0.312263	0.991689		77	0.308562	0.990091		77	0.292421	0.992705		77	0.325637	0.990531		52	0.33963	0.99307		52	0.312358	0.995237		82.095	0.518709	0.997326		81.995	0.542082	0.996236		81.995	0.506445	0.996821		81.9	0.51068	0.999364
	77.5	0.312483	0.992388		77.5	0.308745	0.990679		77.5	0.29258	0.993244		77.5	0.325824	0.9911		52.5	0.339811	0.993599		52.5	0.312508	0.995715		82.5958	0.518916	0.997724		82.4958	0.542376	0.996777		82.4958	0.506708	0.997339		82.4	0.510799	0.999597
	78	0.312686	0.993032		78	0.308922	0.991247		78	0.292733	0.993764		78	0.326007	0.991656		53	0.339978	0.994088		53	0.312658	0.996192		83.0966	0.519133	0.998141		82.9966	0.542689	0.997352		82.9966	0.506972	0.997859		82.9	0.510894	0.999783
	78.5	0.312874	0.993629		78.5	0.309096	0.991805		78.5	0.292877	0.994253		78.5	0.326187	0.992204		53.5	0.34013	0.994532		53.5	0.312805	0.996661		83.5975	0.519362	0.998581		83.4975	0.543024	0.997967		83.4975	0.507239	0.998384		83.4	0.51096	0.999912
	79	0.313052	0.994195		79	0.30927	0.992363		79	0.293012	0.994711		79	0.326366	0.992748		54	0.340266	0.99493		54	0.312945	0.997107		84.0983	0.519601	0.999041		83.9983	0.543378	0.998618		83.9983	0.50751	0.998917		83.9	0.510995	0.99998
	79.5	0.313223	0.994738		79.5	0.309445	0.992925		79.5	0.293137	0.995135		79.5	0.326543	0.993287		54.5	0.34039	0.995292		54.5	0.313078	0.997531		84.5991	0.519848	0.999515		84.4991	0.54375	0.999302		84.4991	0.507784	0.999457		84.4	0.511005	1
	80	0.31339	0.995268		80	0.309625	0.993502		80	0.293254	0.995532		80	0.326717	0.993816		55	0.340508	0.995637		55	0.313207	0.997942		85.1	0.5201	1		85	0.54413	1		85	0.50806	1		84.9	0.511	0.99999
	80.5	0.313556	0.995795		80.5	0.30981	0.994096		80.5	0.293367	0.995916		80.5	0.326889	0.994339		55.5	0.340626	0.995982		55.5	0.313332	0.99834
	81	0.313721	0.996319		81	0.310002	0.994712		81	0.293478	0.996293		81	0.327058	0.994853		56	0.340749	0.996342		56	0.313454	0.998729
	81.5	0.313884	0.996837		81.5	0.310199	0.995344		81.5	0.29359	0.996673		81.5	0.327229	0.995373		56.5	0.340882	0.996731		56.5	0.313569	0.999095
	82	0.314044	0.997345		82	0.310402	0.995996		82	0.293707	0.99707		82	0.327406	0.995912		57	0.341026	0.997152		57	0.313674	0.99943
	82.5	0.314199	0.997837		82.5	0.310607	0.996653		82.5	0.293831	0.997491		82.5	0.327592	0.996478		57.5	0.34118	0.997602		57.5	0.313759	0.9997
	83	0.314347	0.998307		83	0.310815	0.997321		83	0.293964	0.997943		83	0.327792	0.997086		58	0.341341	0.998073		58	0.31382	0.999895
	83.5	0.314488	0.998755		83.5	0.311023	0.997988		83.5	0.294105	0.998421		83.5	0.32801	0.997749		58.5	0.341506	0.998556		58.5	0.313851	0.999994
	84	0.314623	0.999184		84	0.311232	0.998659		84	0.294254	0.998927		84	0.328245	0.998464		59	0.341672	0.999041		59	0.313853	1
	84.5	0.314753	0.999597		84.5	0.311441	0.999329		84.5	0.29441	0.999457		84.5	0.328493	0.999218		59.5	0.341836	0.99952		59.5	0.313833	0.999936
	85	0.31488	1		85	0.31165	1		85	0.29457	1		85	0.32875	1		60	0.342	1		60	0.3138	0.999831

## Sheet: Figs. 2c, S6
	Reaction yield of the chemical ligation, calculated from intensity of product band compared to total intencity of all peaks in each lane, by ImageQuantTL
		Reaction yield (Band%)	Reaction time (min)
			5	10	20	40	60
		T8a+T8b-p	39	67.8	88	94.1	95.7	(Sharing with Figure 1g)
		T8a-p+T8b	3.7	8.2	19.6	39.1	52.7
		D16a+D16b-p	1.2	3.1	7.5	15.7	22.7
		D16a-p+D16b	4	10.7	21.9	39.4	53.1
	Denatured PAGE analysis of chemical ligation of L-aTNA and DNA

## Sheet: Figs. 3b, S8
	Reaction yield of the chemical ligation, calculated from intensity of product band compared to total intencity of all peaks in each lane, by ImageQuantTL
	Reaction yield (Band%)		16t
			T16t	D16t	R16t
	8a/8b	T8a/T8b-p	97.5	98.9	90.1
		T8a/D8b-p	69.1	97.8	86
		D8a/T8b-p	37.9	0	0
		D8a/D8b-p	12.5	47.9	37.2
	Denatured PAGE analysis of homo- nad hetero- ligations on L-aTNA, DNA, and RNA.

## Sheet: Figs. 3d, S9
	Reaction yield of the chemical ligation, calculated from intensity of product band compared to total intencity of all peaks in each lane, by ImageQuantTL
	Reaction yield (Band%)	Reaction time (h)
		1	2	3	4	6	8	12	24
	10 mM T5b-p	55.6		92.4		97.4		98.2	98.6
	10 mM T4b-p	55.4		92.2		96.4		97.5	98.4
	10 mM T3b-p	5.4	10.7		20.1		33.2		61.5
	50 mM T3b-p	19.8	36.8		58.2		78		93
	10 mM T2b-p	0.3	0.8		1.3		1.9		4.6
	50 mM T2b-p	1.7	3.5		6.8		12.9		29.4
	Denatured PAGE analysis of chemical ligation on short fragment

## Sheet: Figs. 4c,d, S11
	Reaction yield of the chemical ligation, calculated from intensity of product band compared to total intencity of all peaks in each lane, by ImageQuantTL
	Reaction yield (Band%)	Reaction time (h)							Band%	Reaction time (h)
		1	2	4	8	24				1	2	4	8	24
	17-mer	22.1	55.3	83.3	93.8	95.2		T3b-p +T3c-p +T3d-p	17-mer	22.3	56.4	83.2	93.7	96.6
	14-mer	14.3	14.2	7.2	3.6	3.8			14-mer	15.2	13.4	6.7	3.5	2.2
	11-mer	34.1	20.8	6.8	1.3	0.5			11-mer	33.6	20.8	7.2	1.2	0.4
									T8primer	28.9	9.5	2.9	1.5	0.8
								T3b-p +T3c-p	14-mer	28.3	56.6	82	92.9	96.3
									11-mer	35.9	27.9	11.6	2.5	0.9
									T8primer	35.9	15.6	6.4	4.6	2.9
								T3b-p	11-mer	23.9	43.2	65.7	82.4	91
									T8primer	76.1	56.8	34.3	17.6	9
	Denatured PAGE analysis of sequential ligation using three trimers.

## Sheet: Fig. 4e
	MALDI-TOF MS spectra of reaction mixture shown in Fig. 4c
	+T3b-p (lane 7 in Fig. 4c)				+T3b-p/T3c-p (lane 8 in Fig. 4c)				+T3b-p/T3c-p/T3d-p (lane 6 in Fig. 4c)
	m/z	Int.	Relative Int.		m/z	Int.	Relative Int.		m/z	Int.	Relative Int.
	1797.48	83	0.000344405		1797.48	1325	0.00276602		1797.01	5467	0.0295704
	1797.68	51	0.000211623		1797.68	1517	0.00316683		1797.22	5602	0.0303006
	1797.88	67	0.000278014		1797.88	1747	0.00364697		1797.42	5611	0.0303493
	1798.09	10	4.14946e-05		1798.09	1938	0.00404569		1797.62	5672	0.0306792
	1798.29	0	0		1798.29	1889	0.0039434		1797.82	5539	0.0299598
	1798.49	-92	-0.000381751		1798.49	1715	0.00358017		1798.03	5280	0.0285589
	1798.7	-191	-0.000792548		1798.7	1549	0.00323363		1798.23	5075	0.0274501
	1798.9	-173	-0.000717857		1798.9	1075	0.00224413		1798.43	4909	0.0265522
	1799.1	-245	-0.00101662		1799.1	933	0.00194769		1798.64	4703	0.025438
	1799.3	-288	-0.00119505		1799.3	530	0.00110641		1798.84	4278	0.0231392
	1799.51	-303	-0.00125729		1799.51	412	0.000860075		1799.04	4276	0.0231284
	1799.71	-265	-0.00109961		1799.71	288	0.000601217		1799.24	4055	0.021933
	1799.91	-227	-0.000941928		1799.91	50	0.000104378		1799.45	4124	0.0223062
	1800.11	-187	-0.00077595		1800.11	-6	-1.25254e-05		1799.65	4080	0.0220682
	1800.32	-165	-0.000684662		1800.32	52	0.000108553		1799.85	4075	0.0220412
	1800.52	-156	-0.000647316		1800.52	183	0.000382024		1800.06	3804	0.0205754
	1800.72	-148	-0.000614121		1800.72	156	0.000325659		1800.26	3694	0.0199804
	1800.93	-173	-0.000717857		1800.93	507	0.00105839		1800.46	3283	0.0177574
	1801.13	-122	-0.000506235		1801.13	634	0.00132351		1800.66	3075	0.0166323
	1801.33	14	5.80925e-05		1801.33	683	0.0014258		1800.87	2980	0.0161185
	1801.53	126	0.000522832		1801.53	785	0.00163874		1801.07	2904	0.0157074
	1801.74	185	0.000767651		1801.74	820	0.0017118		1801.27	2807	0.0151827
	1801.94	303	0.00125729		1801.94	644	0.00134439		1801.48	2902	0.0156966
	1802.14	293	0.00121579		1802.14	951	0.00198527		1801.68	2939	0.0158967
	1802.35	330	0.00136932		1802.35	1040	0.00217106		1801.88	3221	0.017422
	1802.55	325	0.00134858		1802.55	1092	0.00227962		1802.08	3499	0.0189257
	1802.75	307	0.00127389		1802.75	1164	0.00242992		1802.29	3558	0.0192448
	1802.96	182	0.000755202		1802.96	1308	0.00273053		1802.49	3579	0.0193584
	1803.16	152	0.000630718		1803.16	1276	0.00266373		1802.69	3336	0.018044
	1803.36	85	0.000352704		1803.36	1140	0.00237982		1802.9	3533	0.0191096
	1803.56	61	0.000253117		1803.56	905	0.00188924		1803.1	4041	0.0218573
	1803.77	76	0.000315359		1803.77	1099	0.00229423		1803.3	4168	0.0225442
	1803.97	108	0.000448142		1803.97	951	0.00198527		1803.5	4272	0.0231068
	1804.17	157	0.000651466		1804.17	902	0.00188298		1803.71	4088	0.0221115
	1804.38	145	0.000601672		1804.38	944	0.00197066		1803.91	4421	0.0239127
	1804.58	190	0.000788398		1804.58	899	0.00187672		1804.11	4528	0.0244914
	1804.78	139	0.000576775		1804.78	950	0.00198318		1804.32	4603	0.0248971
	1804.99	138	0.000572626		1804.99	1006	0.00210009		1804.52	4591	0.0248322
	1805.19	136	0.000564327		1805.19	1250	0.00260945		1804.72	4870	0.0263413
	1805.39	186	0.0007718		1805.39	1685	0.00351754		1804.93	4866	0.0263196
	1805.6	221	0.000917031		1805.6	1808	0.00377431		1805.13	5372	0.0290565
	1805.8	159	0.000659765		1805.8	2229	0.00465317		1805.33	5693	0.0307928
	1806	63	0.000261416		1806	2177	0.00454462		1805.54	5810	0.0314256
	1806.21	38	0.00015768		1806.21	2391	0.00499136		1805.74	6206	0.0335675
	1806.41	-21	-8.71387e-05		1806.41	2153	0.00449452		1805.94	6090	0.0329401
	1806.61	-55	-0.000228221		1806.61	2229	0.00465317		1806.14	6174	0.0333945
	1806.81	-21	-8.71387e-05		1806.81	1923	0.00401438		1806.35	6202	0.0335459
	1807.02	-23	-9.54377e-05		1807.02	1878	0.00392044		1806.55	6034	0.0326372
	1807.22	-27	-0.000112036		1807.22	1756	0.00366576		1806.75	5856	0.0316744
	1807.42	9	3.73452e-05		1807.42	1605	0.00335053		1806.96	5229	0.0282831
	1807.63	97	0.000402498		1807.63	1562	0.00326077		1807.16	4992	0.0270012
	1807.83	154	0.000639017		1807.83	1553	0.00324198		1807.36	4634	0.0250648
	1808.03	121	0.000502085		1808.03	1363	0.00284535		1807.57	4418	0.0238965
	1808.24	164	0.000680512		1808.24	1237	0.00258231		1807.77	4237	0.0229174
	1808.44	173	0.000717857		1808.44	1216	0.00253847		1807.97	4052	0.0219168
	1808.64	196	0.000813295		1808.64	1422	0.00296851		1808.18	3965	0.0214462
	1808.85	190	0.000788398		1808.85	1464	0.00305619		1808.38	3682	0.0199155
	1809.05	234	0.000970975		1809.05	1443	0.00301235		1808.58	3471	0.0187742
	1809.25	269	0.00111621		1809.25	1321	0.00275767		1808.79	3497	0.0189149
	1809.46	281	0.001166		1809.46	1166	0.0024341		1808.99	3618	0.0195693
	1809.66	279	0.0011577		1809.66	1098	0.00229214		1809.19	4210	0.0227714
	1809.86	294	0.00121994		1809.86	1064	0.00222116		1809.4	4941	0.0267253
	1810.07	299	0.00124069		1810.07	942	0.00196648		1809.6	5129	0.0277422
	1810.27	336	0.00139422		1810.27	760	0.00158655		1809.8	5492	0.0297056
	1810.47	302	0.00125314		1810.47	838	0.00174938		1810.01	5688	0.0307657
	1810.68	315	0.00130708		1810.68	927	0.00193517		1810.21	6011	0.0325128
	1810.88	248	0.00102907		1810.88	996	0.00207921		1810.41	5967	0.0322748
	1811.09	289	0.0011992		1811.09	1152	0.00240487		1810.62	6097	0.032978
	1811.29	231	0.000958526		1811.29	1381	0.00288292		1810.82	6206	0.0335675
	1811.49	284	0.00117845		1811.49	1339	0.00279524		1811.02	6057	0.0327616
	1811.7	283	0.0011743		1811.7	1407	0.0029372		1811.23	6153	0.0332809
	1811.9	285	0.0011826		1811.9	1648	0.0034403		1811.43	5938	0.032118
	1812.1	325	0.00134858		1812.1	1590	0.00331922		1811.63	6132	0.0331673
	1812.31	469	0.0019461		1812.31	1797	0.00375135		1811.84	5929	0.0320693
	1812.51	533	0.00221166		1812.51	1730	0.00361148		1812.04	6106	0.0330266
	1812.71	568	0.0023569		1812.71	1723	0.00359687		1812.24	5841	0.0315933
	1812.92	565	0.00234445		1812.92	1739	0.00363027		1812.45	5882	0.0318151
	1813.12	592	0.00245648		1813.12	1789	0.00373465		1812.65	5462	0.0295433
	1813.32	589	0.00244403		1813.32	1797	0.00375135		1812.86	5415	0.0292891
	1813.53	575	0.00238594		1813.53	1820	0.00379936		1813.06	5085	0.0275042
	1813.73	462	0.00191705		1813.73	1875	0.00391418		1813.26	4846	0.0262115
	1813.93	469	0.0019461		1813.93	1780	0.00371586		1813.47	4516	0.0244265
	1814.14	400	0.00165979		1814.14	1752	0.00365741		1813.67	4399	0.0237937
	1814.34	286	0.00118675		1814.34	1735	0.00362192		1813.87	4510	0.0243941
	1814.55	180	0.000746903		1814.55	1808	0.00377431		1814.08	4430	0.0239614
	1814.75	85	0.000352704		1814.75	1700	0.00354885		1814.28	4394	0.0237666
	1814.95	44	0.000182576		1814.95	1700	0.00354885		1814.48	4502	0.0243508
	1815.16	9	3.73452e-05		1815.16	1501	0.00313343		1814.69	4677	0.0252974
	1815.36	86	0.000356854		1815.36	1613	0.00336724		1814.89	4580	0.0247727
	1815.56	146	0.000605822		1815.56	1636	0.00341525		1815.09	4507	0.0243778
	1815.77	142	0.000589224		1815.77	1616	0.0033735		1815.3	4735	0.0256111
	1815.97	154	0.000639017		1815.97	1701	0.00355094		1815.5	5008	0.0270877
	1816.18	144	0.000597523		1816.18	1727	0.00360522		1815.71	5185	0.0280451
	1816.38	167	0.00069296		1816.38	1692	0.00353215		1815.91	5673	0.0306846
	1816.58	195	0.000809145		1816.58	1601	0.00334218		1816.11	6013	0.0325236
	1816.79	254	0.00105396		1816.79	1377	0.00287457		1816.32	6386	0.0345411
	1816.99	267	0.00110791		1816.99	1313	0.00274097		1816.52	6389	0.0345574
	1817.19	356	0.00147721		1817.19	1247	0.00260319		1816.72	6585	0.0356175
	1817.4	429	0.00178012		1817.4	1011	0.00211052		1816.93	6286	0.0340002
	1817.6	488	0.00202494		1817.6	1250	0.00260945		1817.13	6060	0.0327778
	1817.81	568	0.0023569		1817.81	1276	0.00266373		1817.34	5896	0.0318908
	1818.01	689	0.00285898		1818.01	1308	0.00273053		1817.54	5720	0.0309388
	1818.21	725	0.00300836		1818.21	1379	0.00287875		1817.74	5108	0.0276286
	1818.42	790	0.00327808		1818.42	1472	0.00307289		1817.95	4808	0.0260059
	1818.62	913	0.00378846		1818.62	1393	0.00290797		1818.15	4260	0.0230418
	1818.83	944	0.00391709		1818.83	1351	0.00282029		1818.36	4048	0.0218952
	1819.03	922	0.00382581		1819.03	1388	0.00289753		1818.56	3689	0.0199534
	1819.23	917	0.00380506		1819.23	1198	0.0025009		1818.76	3850	0.0208242
	1819.44	826	0.00342746		1819.44	1065	0.00222325		1818.97	4046	0.0218843
	1819.64	797	0.00330712		1819.64	1037	0.0021648		1819.17	4302	0.023269
	1819.84	698	0.00289633		1819.84	940	0.00196231		1819.37	4575	0.0247456
	1820.05	646	0.00268055		1820.05	917	0.00191429		1819.58	4408	0.0238424
	1820.25	595	0.00246893		1820.25	733	0.00153018		1819.78	4229	0.0228742
	1820.46	606	0.00251457		1820.46	507	0.00105839		1819.99	4088	0.0221115
	1820.66	462	0.00191705		1820.66	451	0.00094149		1820.19	3814	0.0206295
	1820.86	379	0.00157265		1820.86	296	0.000617918		1820.39	3803	0.02057
	1821.07	290	0.00120334		1821.07	127	0.00026512		1820.6	3836	0.0207485
	1821.27	279	0.0011577		1821.27	41	8.559e-05		1820.8	4198	0.0227065
	1821.48	173	0.000717857		1821.48	-51	-0.000106466		1821.01	4424	0.0239289
	1821.68	131	0.00054358		1821.68	-188	-0.000392461		1821.21	4659	0.0252
	1821.88	54	0.000224071		1821.88	-113	-0.000235894		1821.41	4852	0.0262439
	1822.09	-23	-9.54377e-05		1822.09	-81	-0.000169092		1821.62	4905	0.0265306
	1822.29	-26	-0.000107886		1822.29	-51	-0.000106466		1821.82	4982	0.0269471
	1822.5	-113	-0.000468889		1822.5	12	2.50507e-05		1822.03	4909	0.0265522
	1822.7	-129	-0.000535281		1822.7	150	0.000313134		1822.23	5069	0.0274176
	1822.91	-80	-0.000331957		1822.91	66	0.000137779		1822.43	5062	0.0273798
	1823.11	-111	-0.00046059		1823.11	220	0.000459263		1822.64	5090	0.0275312
	1823.31	-67	-0.000278014		1823.31	113	0.000235894		1822.84	5165	0.0279369
	1823.52	-27	-0.000112036		1823.52	159	0.000331922		1823.05	5224	0.028256
	1823.72	-91	-0.000377601		1823.72	298	0.000622093		1823.25	5270	0.0285048
	1823.93	-54	-0.000224071		1823.93	302	0.000630443		1823.45	4952	0.0267848
	1824.13	1	4.14946e-06		1824.13	302	0.000630443		1823.66	4529	0.0244968
	1824.33	-17	-7.05409e-05		1824.33	487	0.00101664		1823.86	4221	0.0228309
	1824.54	72	0.000298761		1824.54	454	0.000947753		1824.07	4108	0.0222197
	1824.74	-48	-0.000199174		1824.74	706	0.00147382		1824.27	3586	0.0193963
	1824.95	20	8.29893e-05		1824.95	870	0.00181618		1824.48	3474	0.0187905
	1825.15	19	7.88398e-05		1825.15	900	0.0018788		1824.68	3049	0.0164917
	1825.36	59	0.000244818		1825.36	1034	0.00215854		1824.88	3034	0.0164106
	1825.56	7	2.90462e-05		1825.56	967	0.00201867		1825.09	2680	0.0144958
	1825.76	111	0.00046059		1825.76	1153	0.00240696		1825.29	2531	0.0136899
	1825.97	33	0.000136932		1825.97	1035	0.00216063		1825.5	2615	0.0141442
	1826.17	147	0.000609971		1826.17	1166	0.0024341		1825.7	2616	0.0141496
	1826.38	110	0.000456441		1826.38	1020	0.00212931		1825.91	2886	0.01561
	1826.58	127	0.000526982		1826.58	1015	0.00211887		1826.11	3009	0.0162753
	1826.79	198	0.000821594		1826.79	980	0.00204581		1826.31	3147	0.0170218
	1826.99	186	0.0007718		1826.99	927	0.00193517		1826.52	2760	0.0149285
	1827.19	99	0.000410797		1827.19	791	0.00165126		1826.72	2860	0.0154694
	1827.4	76	0.000315359		1827.4	792	0.00165335		1826.93	2694	0.0145715
	1827.6	86	0.000356854		1827.6	715	0.00149261		1827.13	2851	0.0154207
	1827.81	50	0.000207473		1827.81	625	0.00130473		1827.34	2795	0.0151178
	1828.01	6	2.48968e-05		1828.01	588	0.00122749		1827.54	3055	0.0165241
	1828.22	-9	-3.73452e-05		1828.22	720	0.00150304		1827.74	3197	0.0172922
	1828.42	-50	-0.000207473		1828.42	732	0.00152809		1827.95	3340	0.0180657
	1828.63	-64	-0.000265566		1828.63	890	0.00185793		1828.15	3562	0.0192664
	1828.83	-47	-0.000195025		1828.83	880	0.00183705		1828.36	3328	0.0180008
	1829.03	-35	-0.000145231		1829.03	1014	0.00211679		1828.56	3332	0.0180224
	1829.24	-42	-0.000174277		1829.24	922	0.00192473		1828.77	2946	0.0159346
	1829.44	-63	-0.000261416		1829.44	998	0.00208339		1828.97	2544	0.0137602
	1829.65	-71	-0.000294612		1829.65	1147	0.00239443		1829.18	2432	0.0131544
	1829.85	-67	-0.000278014		1829.85	1205	0.00251551		1829.38	1911	0.0103364
	1830.06	-23	-9.54377e-05		1830.06	1189	0.00248211		1829.58	1801	0.0097414
	1830.26	44	0.000182576		1830.26	1081	0.00225665		1829.79	1741	0.00941687
	1830.47	114	0.000473039		1830.47	944	0.00197066		1829.99	1581	0.00855145
	1830.67	92	0.000381751		1830.67	926	0.00193308		1830.2	1206	0.00652311
	1830.88	54	0.000224071		1830.88	905	0.00188924		1830.4	899	0.00486259
	1831.08	-11	-4.56441e-05		1831.08	821	0.00171389		1830.61	720	0.0038944
	1831.28	-41	-0.000170128		1831.28	828	0.0017285		1830.81	711	0.00384572
	1831.49	-31	-0.000128633		1831.49	706	0.00147382		1831.02	690	0.00373213
	1831.69	-87	-0.000361003		1831.69	755	0.00157611		1831.22	884	0.00478145
	1831.9	-61	-0.000253117		1831.9	925	0.00193099		1831.42	623	0.00336974
	1832.1	-84	-0.000348555		1832.1	1050	0.00219194		1831.63	1099	0.00594436
	1832.31	-33	-0.000136932		1832.31	1505	0.00314178		1831.83	1183	0.00639871
	1832.51	-1	-4.14946e-06		1832.51	1465	0.00305828		1832.04	1308	0.00707482
	1832.72	-95	-0.000394199		1832.72	1701	0.00355094		1832.24	1263	0.00683142
	1832.92	-81	-0.000336107		1832.92	1709	0.00356764		1832.45	1166	0.00630676
	1833.13	-164	-0.000680512		1833.13	1635	0.00341316		1832.65	925	0.00500322
	1833.33	-124	-0.000514533		1833.33	1549	0.00323363		1832.86	803	0.00434333
	1833.54	-31	-0.000128633		1833.54	1268	0.00264703		1833.06	789	0.00426761
	1833.74	76	0.000315359		1833.74	1152	0.00240487		1833.27	1071	0.00579292
	1833.95	145	0.000601672		1833.95	926	0.00193308		1833.47	1152	0.00623104
	1834.15	349	0.00144816		1834.15	931	0.00194352		1833.68	1067	0.00577128
	1834.35	393	0.00163074		1834.35	815	0.00170136		1833.88	1638	0.00885975
	1834.56	478	0.00198344		1834.56	785	0.00163874		1834.09	1754	0.00948718
	1834.76	563	0.00233615		1834.76	857	0.00178904		1834.29	1964	0.010623
	1834.97	670	0.00278014		1834.97	771	0.00160951		1834.49	2170	0.0117373
	1835.17	660	0.00273865		1835.17	676	0.00141119		1834.7	2649	0.0143281
	1835.38	705	0.00292537		1835.38	748	0.0015615		1834.9	3061	0.0165566
	1835.58	707	0.00293367		1835.58	806	0.00168257		1835.11	3389	0.0183307
	1835.79	701	0.00290877		1835.79	762	0.00159072		1835.31	3767	0.0203753
	1835.99	694	0.00287973		1835.99	790	0.00164917		1835.52	4081	0.0220737
	1836.2	672	0.00278844		1836.2	585	0.00122122		1835.72	4033	0.021814
	1836.4	666	0.00276354		1836.4	256	0.000534416		1835.93	4041	0.0218573
	1836.61	645	0.0026764		1836.61	106	0.000221281		1836.13	3955	0.0213921
	1836.81	639	0.00265151		1836.81	-79	-0.000164917		1836.34	4018	0.0217329
	1837.02	661	0.0027428		1837.02	-31	-6.47144e-05		1836.54	3874	0.020954
	1837.22	600	0.00248968		1837.22	87	0.000181618		1836.75	4245	0.0229607
	1837.43	600	0.00248968		1837.43	212	0.000442563		1836.95	4192	0.022674
	1837.63	704	0.00292122		1837.63	287	0.00059913		1837.16	4552	0.0246212
	1837.84	692	0.00287143		1837.84	220	0.000459263		1837.36	5251	0.0284021
	1838.04	709	0.00294197		1838.04	110	0.000229632		1837.57	6004	0.0324749
	1838.25	749	0.00310795		1838.25	-61	-0.000127341		1837.77	6417	0.0347088
	1838.45	786	0.00326148		1838.45	-155	-0.000323572		1837.98	6546	0.0354066
	1838.66	821	0.00340671		1838.66	-206	-0.000430037		1838.18	6594	0.0356662
	1838.86	880	0.00365153		1838.86	-211	-0.000440475		1838.39	6064	0.0327995
	1839.07	870	0.00361003		1839.07	-144	-0.000300609		1838.59	5851	0.0316474
	1839.27	945	0.00392124		1839.27	-38	-7.93273e-05		1838.8	5703	0.0308469
	1839.48	922	0.00382581		1839.48	77	0.000160742		1839	5448	0.0294676
	1839.68	915	0.00379676		1839.68	354	0.000738996		1839.21	5217	0.0282182
	1839.89	814	0.00337766		1839.89	664	0.00138614		1839.41	4549	0.024605
	1840.09	836	0.00346895		1840.09	1003	0.00209382		1839.62	4400	0.0237991
	1840.3	778	0.00322828		1840.3	1078	0.00225039		1839.82	3813	0.0206241
	1840.5	759	0.00314944		1840.5	1061	0.0022149		1840.03	3557	0.0192394
	1840.71	739	0.00306645		1840.71	1049	0.00218985		1840.23	3331	0.018017
	1840.91	728	0.00302081		1840.91	1117	0.00233181		1840.44	3179	0.0171948
	1841.12	807	0.00334862		1841.12	1101	0.0022984		1840.64	2985	0.0161455
	1841.32	833	0.0034565		1841.32	966	0.00201658		1840.85	2610	0.0141172
	1841.53	789	0.00327393		1841.53	1069	0.0022316		1841.05	2901	0.0156912
	1841.73	827	0.00343161		1841.73	1083	0.00226083		1841.26	2829	0.0153017
	1841.94	695	0.00288388		1841.94	978	0.00204163		1841.46	3013	0.016297
	1842.14	623	0.00258512		1842.14	1064	0.00222116		1841.67	2860	0.0154694
	1842.35	550	0.00228221		1842.35	1184	0.00247167		1841.87	2726	0.0147446
	1842.56	509	0.00211208		1842.56	1023	0.00213557		1842.08	2779	0.0150313
	1842.76	406	0.00168468		1842.76	1087	0.00226918		1842.28	2384	0.0128948
	1842.97	308	0.00127803		1842.97	1190	0.0024842		1842.49	2046	0.0110666
	1843.17	326	0.00135273		1843.17	976	0.00203746		1842.69	2004	0.0108394
	1843.38	320	0.00132783		1843.38	986	0.00205833		1842.9	2072	0.0112072
	1843.58	366	0.0015187		1843.58	899	0.00187672		1843.11	2176	0.0117697
	1843.79	426	0.00176767		1843.79	797	0.00166379		1843.31	2848	0.0154045
	1843.99	385	0.00159754		1843.99	622	0.00129846		1843.52	2955	0.0159833
	1844.2	371	0.00153945		1844.2	435	0.000908089		1843.72	3283	0.0177574
	1844.4	314	0.00130293		1844.4	197	0.000411249		1843.93	3379	0.0182766
	1844.61	344	0.00142742		1844.61	161	0.000336097		1844.13	3513	0.0190014
	1844.81	316	0.00131123		1844.81	-3	-6.26268e-06		1844.34	3724	0.0201427
	1845.02	350	0.00145231		1845.02	78	0.00016283		1844.54	4145	0.0224198
	1845.22	321	0.00133198		1845.22	191	0.000398724		1844.75	4718	0.0255191
	1845.43	297	0.00123239		1845.43	349	0.000728559		1844.95	5376	0.0290782
	1845.63	390	0.00161829		1845.63	323	0.000674282		1845.16	5792	0.0313283
	1845.84	437	0.00181332		1845.84	552	0.00115233		1845.36	6266	0.0338921
	1846.05	443	0.00183821		1846.05	599	0.00125045		1845.57	6482	0.0350604
	1846.25	450	0.00186726		1846.25	754	0.00157402		1845.77	6755	0.036537
	1846.46	469	0.0019461		1846.46	827	0.00172641		1845.98	6933	0.0374998
	1846.66	423	0.00175522		1846.66	928	0.00193726		1846.18	6857	0.0370887
	1846.87	363	0.00150626		1846.87	885	0.00184749		1846.39	6771	0.0366236
	1847.07	344	0.00142742		1847.07	757	0.00158028		1846.6	6803	0.0367966
	1847.28	239	0.000991722		1847.28	829	0.00173059		1846.8	6740	0.0364559
	1847.48	165	0.000684662		1847.48	687	0.00143415		1847.01	6879	0.0372077
	1847.69	171	0.000709558		1847.69	698	0.00145712		1847.21	6761	0.0365695
	1847.9	186	0.0007718		1847.9	713	0.00148843		1847.42	6726	0.0363802
	1848.1	109	0.000452292		1848.1	668	0.00139449		1847.62	6320	0.0341842
	1848.31	122	0.000506235		1848.31	658	0.00137361		1847.83	5958	0.0322261
	1848.51	202	0.000838192		1848.51	705	0.00147173		1848.03	5408	0.0292512
	1848.72	270	0.00112036		1848.72	694	0.00144877		1848.24	4947	0.0267578
	1848.92	321	0.00133198		1848.92	731	0.00152601		1848.45	5031	0.0272121
	1849.13	362	0.00150211		1849.13	486	0.00101455		1848.65	5022	0.0271634
	1849.33	305	0.00126559		1849.33	393	0.000820411		1848.86	5022	0.0271634
	1849.54	327	0.00135687		1849.54	334	0.000697245		1849.06	5217	0.0282182
	1849.75	238	0.000987572		1849.75	316	0.000659669		1849.27	5257	0.0284345
	1849.95	224	0.00092948		1849.95	434	0.000906001		1849.47	5272	0.0285156
	1850.16	152	0.000630718		1850.16	637	0.00132978		1849.68	5050	0.0273149
	1850.36	103	0.000427395		1850.36	797	0.00166379		1849.88	4888	0.0264386
	1850.57	121	0.000502085		1850.57	959	0.00200197		1850.09	4708	0.025465
	1850.77	18	7.46903e-05		1850.77	1204	0.00251342		1850.3	4568	0.0247078
	1850.98	-12	-4.97936e-05		1850.98	1089	0.00227335		1850.5	4333	0.0234367
	1851.19	-115	-0.000477188		1851.19	1124	0.00234642		1850.71	4230	0.0228796
	1851.39	-151	-0.000626569		1851.39	931	0.00194352		1850.91	4244	0.0229553
	1851.6	-95	-0.000394199		1851.6	812	0.0016951		1851.12	4349	0.0235232
	1851.8	-112	-0.00046474		1851.8	665	0.00138823		1851.32	4173	0.0225713
	1852.01	-138	-0.000572626		1852.01	667	0.0013924		1851.53	4112	0.0222413
	1852.21	-154	-0.000639017		1852.21	471	0.000983241		1851.74	4655	0.0251784
	1852.42	-141	-0.000585074		1852.42	536	0.00111893		1851.94	4609	0.0249295
	1852.63	-204	-0.000846491		1852.63	470	0.000981154		1852.15	5315	0.0287482
	1852.83	-135	-0.000560178		1852.83	524	0.00109388		1852.35	5769	0.0312039
	1853.04	-194	-0.000804996		1853.04	492	0.00102708		1852.56	6142	0.0332214
	1853.24	-213	-0.000883836		1853.24	743	0.00155106		1852.76	5980	0.0323451
	1853.45	-168	-0.00069711		1853.45	668	0.00139449		1852.97	5921	0.032026
	1853.65	-87	-0.000361003		1853.65	635	0.0013256		1853.18	5628	0.0304412
	1853.86	-64	-0.000265566		1853.86	575	0.00120035		1853.38	5025	0.0271796
	1854.07	56	0.00023237		1854.07	464	0.000968628		1853.59	4623	0.0250053
	1854.27	106	0.000439843		1854.27	383	0.000799536		1853.79	4197	0.0227011
	1854.48	151	0.000626569		1854.48	394	0.000822499		1854	3881	0.0209919
	1854.68	340	0.00141082		1854.68	414	0.00086425		1854.2	3810	0.0206079
	1854.89	417	0.00173033		1854.89	505	0.00105422		1854.41	3741	0.0202346
	1855.1	532	0.00220751		1855.1	587	0.0012254		1854.62	3869	0.020927
	1855.3	542	0.00224901		1855.3	643	0.0013423		1854.82	4219	0.0228201
	1855.51	577	0.00239424		1855.51	720	0.00150304		1855.03	4324	0.023388
	1855.71	547	0.00226976		1855.71	686	0.00143207		1855.23	4348	0.0235178
	1855.92	555	0.00230295		1855.92	695	0.00145085		1855.44	4167	0.0225388
	1856.13	556	0.0023071		1856.13	607	0.00126715		1855.65	4189	0.0226578
	1856.33	495	0.00205398		1856.33	550	0.00114816		1855.85	4031	0.0218032
	1856.54	445	0.00184651		1856.54	520	0.00108553		1856.06	4075	0.0220412
	1856.74	333	0.00138177		1856.74	573	0.00119617		1856.26	4211	0.0227768
	1856.95	152	0.000630718		1856.95	751	0.00156776		1856.47	4266	0.0230743
	1857.16	49	0.000203324		1857.16	884	0.0018454		1856.68	4258	0.023031
	1857.36	8	3.31957e-05		1857.36	877	0.00183079		1856.88	4277	0.0231338
	1857.57	-63	-0.000261416		1857.57	930	0.00194143		1857.09	4491	0.0242913
	1857.77	-54	-0.000224071		1857.77	801	0.00167214		1857.29	4599	0.0248755
	1857.98	-47	-0.000195025		1857.98	824	0.00172015		1857.5	4642	0.025108
	1858.19	-19	-7.88398e-05		1858.19	703	0.00146756		1857.71	4686	0.025346
	1858.39	20	8.29893e-05		1858.39	697	0.00145503		1857.91	4557	0.0246483
	1858.6	65	0.000269715		1858.6	553	0.00115442		1858.12	4323	0.0233826
	1858.8	172	0.000713708		1858.8	451	0.00094149		1858.32	4484	0.0242534
	1859.01	182	0.000755202		1859.01	539	0.0011252		1858.53	4578	0.0247619
	1859.22	253	0.00104981		1859.22	491	0.00102499		1858.74	4549	0.024605
	1859.42	154	0.000639017		1859.42	545	0.00113772		1858.94	4317	0.0233502
	1859.63	141	0.000585074		1859.63	601	0.00125462		1859.15	4659	0.0252
	1859.84	112	0.00046474		1859.84	692	0.00144459		1859.36	4484	0.0242534
	1860.04	75	0.00031121		1860.04	803	0.00167631		1859.56	4712	0.0254867
	1860.25	39	0.000161829		1860.25	961	0.00200615		1859.77	4953	0.0267902
	1860.45	68	0.000282164		1860.45	1047	0.00218568		1859.97	5224	0.028256
	1860.66	88	0.000365153		1860.66	1010	0.00210844		1860.18	5834	0.0315554
	1860.87	81	0.000336107		1860.87	878	0.00183288		1860.39	6699	0.0362341
	1861.07	98	0.000406647		1861.07	715	0.00149261		1860.59	7102	0.0384139
	1861.28	115	0.000477188		1861.28	747	0.00155941		1860.8	7032	0.0380353
	1861.49	225	0.000933629		1861.49	783	0.00163456		1861	7190	0.0388899
	1861.69	260	0.00107886		1861.69	807	0.00168466		1861.21	6972	0.0377107
	1861.9	278	0.00115355		1861.9	702	0.00146547		1861.42	6538	0.0353633
	1862.1	255	0.00105811		1862.1	490	0.0010229		1861.62	5938	0.032118
	1862.31	195	0.000809145		1862.31	288	0.000601217		1861.83	5413	0.0292783
	1862.52	181	0.000751053		1862.52	210	0.000438388		1862.04	4915	0.0265847
	1862.72	158	0.000655615		1862.72	79	0.000164917		1862.24	4783	0.0258707
	1862.93	147	0.000609971		1862.93	-196	-0.000409162		1862.45	4424	0.0239289
	1863.14	205	0.00085064		1863.14	-185	-0.000386199		1862.65	4610	0.024935
	1863.34	181	0.000751053		1863.34	-313	-0.000653406		1862.86	4759	0.0257409
	1863.55	231	0.000958526		1863.55	-473	-0.000987416		1863.07	4400	0.0237991
	1863.76	242	0.00100417		1863.76	-426	-0.000889301		1863.27	4208	0.0227606
	1863.96	354	0.00146891		1863.96	-567	-0.00118365		1863.48	3905	0.0211217
	1864.17	350	0.00145231		1864.17	-586	-0.00122331		1863.69	3794	0.0205213
	1864.38	358	0.00148551		1864.38	-720	-0.00150304		1863.89	3916	0.0211812
	1864.58	253	0.00104981		1864.58	-737	-0.00153853		1864.1	4048	0.0218952
	1864.79	157	0.000651466		1864.79	-719	-0.00150096		1864.31	4425	0.0239343
	1864.99	148	0.000614121		1864.99	-549	-0.00114607		1864.51	5035	0.0272337
	1865.2	184	0.000763501		1865.2	-421	-0.000878863		1864.72	5423	0.0293324
	1865.41	171	0.000709558		1865.41	-222	-0.000463438		1864.93	5825	0.0315068
	1865.61	248	0.00102907		1865.61	-138	-0.000288083		1865.13	5929	0.0320693
	1865.82	306	0.00126974		1865.82	-63	-0.000131516		1865.34	5869	0.0317447
	1866.03	445	0.00184651		1866.03	-28	-5.84517e-05		1865.54	5758	0.0311444
	1866.23	453	0.00187971		1866.23	-54	-0.000112728		1865.75	5138	0.0277908
	1866.44	439	0.00182161		1866.44	-178	-0.000371586		1865.96	4712	0.0254867
	1866.65	430	0.00178427		1866.65	-53	-0.000110641		1866.16	4278	0.0231392
	1866.85	435	0.00180502		1866.85	-100	-0.000208756		1866.37	3997	0.0216193
	1867.06	402	0.00166808		1867.06	3	6.26268e-06		1866.58	3811	0.0206133
	1867.27	417	0.00173033		1867.27	192	0.000400812		1866.78	3635	0.0196613
	1867.47	303	0.00125729		1867.47	237	0.000494752		1866.99	3764	0.020359
	1867.68	238	0.000987572		1867.68	517	0.00107927		1867.2	3572	0.0193205
	1867.89	263	0.00109131		1867.89	589	0.00122957		1867.4	3357	0.0181576
	1868.09	253	0.00104981		1868.09	936	0.00195396		1867.61	3318	0.0179467
	1868.3	291	0.00120749		1868.3	1052	0.00219611		1867.82	3287	0.017779
	1868.51	264	0.00109546		1868.51	1229	0.00256561		1868.02	3106	0.0168
	1868.71	318	0.00131953		1868.71	1352	0.00282238		1868.23	3369	0.0182225
	1868.92	232	0.000962676		1868.92	1374	0.00286831		1868.44	3787	0.0204834
	1869.13	191	0.000792548		1869.13	1307	0.00272844		1868.64	4299	0.0232528
	1869.33	72	0.000298761		1869.33	1157	0.00241531		1868.85	4413	0.0238694
	1869.54	-16	-6.63914e-05		1869.54	1069	0.0022316		1869.06	4533	0.0245185
	1869.75	-91	-0.000377601		1869.75	1080	0.00225457		1869.26	4085	0.0220953
	1869.95	-125	-0.000518683		1869.95	961	0.00200615		1869.47	3682	0.0199155
	1870.16	-162	-0.000672213		1870.16	1005	0.002098		1869.68	3242	0.0175356
	1870.37	-147	-0.000609971		1870.37	1078	0.00225039		1869.88	2335	0.0126297
	1870.57	-292	-0.00121164		1870.57	1128	0.00235477		1870.09	2247	0.0121538
	1870.78	-261	-0.00108301		1870.78	1137	0.00237356		1870.3	1963	0.0106176
	1870.99	-186	-0.0007718		1870.99	1118	0.00233389		1870.5	1994	0.0107853
	1871.19	-171	-0.000709558		1871.19	1073	0.00223995		1870.71	1959	0.010596
	1871.4	-67	-0.000278014		1871.4	1010	0.00210844		1870.92	1846	0.0099848
	1871.61	-55	-0.000228221		1871.61	917	0.00191429		1871.12	1974	0.0106771
	1871.81	102	0.000423245		1871.81	747	0.00155941		1871.33	2019	0.0109205
	1872.02	195	0.000809145		1872.02	737	0.00153853		1871.54	2193	0.0118617
	1872.23	224	0.00092948		1872.23	746	0.00155732		1871.74	2509	0.0135709
	1872.44	257	0.00106641		1872.44	684	0.00142789		1871.95	2784	0.0150583
	1872.64	306	0.00126974		1872.64	707	0.00147591		1872.16	2952	0.015967
	1872.85	292	0.00121164		1872.85	762	0.00159072		1872.37	3117	0.0168595
	1873.06	272	0.00112865		1873.06	720	0.00150304		1872.57	3615	0.0195531
	1873.26	341	0.00141497		1873.26	829	0.00173059		1872.78	3596	0.0194503
	1873.47	401	0.00166393		1873.47	919	0.00191847		1872.99	3923	0.0212191
	1873.68	448	0.00185896		1873.68	938	0.00195813		1873.19	3645	0.0197154
	1873.88	537	0.00222826		1873.88	796	0.0016617		1873.4	3751	0.0202887
	1874.09	572	0.00237349		1874.09	600	0.00125254		1873.61	3534	0.019115
	1874.3	682	0.00282993		1874.3	495	0.00103334		1873.81	3298	0.0178385
	1874.51	709	0.00294197		1874.51	237	0.000494752		1874.02	2974	0.016086
	1874.71	755	0.00313285		1874.71	141	0.000294346		1874.23	2961	0.0160157
	1874.92	802	0.00332787		1874.92	-184	-0.000384111		1874.43	3013	0.016297
	1875.13	786	0.00326148		1875.13	-406	-0.00084755		1874.64	3136	0.0169623
	1875.33	752	0.0031204		1875.33	-329	-0.000686807		1874.85	3129	0.0169244
	1875.54	713	0.00295857		1875.54	-567	-0.00118365		1875.06	3379	0.0182766
	1875.75	646	0.00268055		1875.75	-349	-0.000728559		1875.26	3532	0.0191042
	1875.95	453	0.00187971		1875.95	-445	-0.000928964		1875.47	3392	0.0183469
	1876.16	331	0.00137347		1876.16	-420	-0.000876775		1875.68	3545	0.0191745
	1876.37	105	0.000435694		1876.37	-267	-0.000557379		1875.88	3722	0.0201319
	1876.58	-149	-0.00061827		1876.58	-209	-0.0004363		1876.09	3673	0.0198668
	1876.78	-263	-0.00109131		1876.78	-134	-0.000279733		1876.3	3612	0.0195369
	1876.99	-451	-0.00187141		1876.99	6	1.25254e-05		1876.51	3678	0.0198939
	1877.2	-560	-0.0023237		1877.2	156	0.000325659		1876.71	3541	0.0191529
	1877.4	-600	-0.00248968		1877.4	388	0.000809974		1876.92	3534	0.019115
	1877.61	-690	-0.00286313		1877.61	261	0.000544853		1877.13	3635	0.0196613
	1877.82	-753	-0.00312455		1877.82	348	0.000726471		1877.33	3705	0.0200399
	1878.03	-705	-0.00292537		1878.03	311	0.000649231		1877.54	3657	0.0197803
	1878.23	-694	-0.00287973		1878.23	283	0.00059078		1877.75	3716	0.0200994
	1878.44	-719	-0.00298346		1878.44	159	0.000331922		1877.96	3419	0.018493
	1878.65	-639	-0.00265151		1878.65	62	0.000129429		1878.16	3302	0.0178601
	1878.86	-573	-0.00237764		1878.86	-116	-0.000242157		1878.37	3263	0.0176492
	1879.06	-461	-0.0019129		1879.06	-240	-0.000501015		1878.58	3133	0.016946
	1879.27	-396	-0.00164319		1879.27	-252	-0.000526065		1878.78	3084	0.016681
	1879.48	-328	-0.00136102		1879.48	-497	-0.00103752		1878.99	2868	0.0155127
	1879.68	-251	-0.00104152		1879.68	-262	-0.000546941		1879.2	2458	0.013295
	1879.89	-83	-0.000344405		1879.89	-137	-0.000285996		1879.41	1712	0.00926001
	1880.1	-74	-0.00030706		1880.1	181	0.000377848		1879.61	1315	0.00711268
	1880.31	19	7.88398e-05		1880.31	371	0.000774485		1879.82	548	0.00296407
	1880.51	76	0.000315359		1880.51	536	0.00111893		1880.03	369	0.00199588
	1880.72	225	0.000933629		1880.72	681	0.00142163		1880.23	-231	-0.00124945
	1880.93	286	0.00118675		1880.93	600	0.00125254		1880.44	-922	-0.00498699
	1881.14	303	0.00125729		1881.14	501	0.00104587		1880.65	-1275	-0.00689633
	1881.34	453	0.00187971		1881.34	507	0.00105839		1880.86	-1546	-0.00836214
	1881.55	496	0.00205813		1881.55	331	0.000690983		1881.06	-2011	-0.0108773
	1881.76	465	0.0019295		1881.76	120	0.000250507		1881.27	-2344	-0.0126784
	1881.97	560	0.0023237		1881.97	-24	-5.01015e-05		1881.48	-1974	-0.0106771
	1882.17	579	0.00240254		1882.17	-23	-4.80139e-05		1881.69	-1831	-0.00990367
	1882.38	533	0.00221166		1882.38	28	5.84517e-05		1881.89	-1393	-0.00753458
	1882.59	478	0.00198344		1882.59	-45	-9.39402e-05		1882.1	-1207	-0.00652852
	1882.8	375	0.00155605		1882.8	3	6.26268e-06		1882.31	-744	-0.00402421
	1883	319	0.00132368		1883	-79	-0.000164917		1882.52	-898	-0.00485718
	1883.21	265	0.00109961		1883.21	-57	-0.000118991		1882.72	-787	-0.00425679
	1883.42	121	0.000502085		1883.42	-318	-0.000663844		1882.93	-476	-0.00257463
	1883.63	60	0.000248968		1883.63	-449	-0.000937315		1883.14	-568	-0.00307225
	1883.83	22	9.12882e-05		1883.83	-547	-0.0011419		1883.35	-538	-0.00290998
	1884.04	38	0.00015768		1884.04	-707	-0.00147591		1883.55	-397	-0.00214733
	1884.25	11	4.56441e-05		1884.25	-890	-0.00185793		1883.76	-466	-0.00252054
	1884.46	114	0.000473039		1884.46	-982	-0.00204998		1883.97	-562	-0.00303979
	1884.66	63	0.000261416		1884.66	-1097	-0.00229005		1884.18	-180	-0.000973599
	1884.87	84	0.000348555		1884.87	-1286	-0.0026846		1884.38	253	0.00136845
	1885.08	14	5.80925e-05		1885.08	-1252	-0.00261363		1884.59	269	0.00145499
	1885.29	11	4.56441e-05		1885.29	-1234	-0.00257605		1884.8	788	0.0042622
	1885.49	-62	-0.000257267		1885.49	-939	-0.00196022		1885.01	1029	0.00556574
	1885.7	-100	-0.000414946		1885.7	-852	-0.0017786		1885.21	1153	0.00623644
	1885.91	-87	-0.000361003		1885.91	-569	-0.00118782		1885.42	872	0.00471655
	1886.12	-107	-0.000443993		1886.12	-370	-0.000772397		1885.63	691	0.00373754
	1886.32	-164	-0.000680512		1886.32	-262	-0.000546941		1885.84	517	0.00279639
	1886.53	-193	-0.000800846		1886.53	-68	-0.000141954		1886.04	338	0.0018282
	1886.74	-235	-0.000975124		1886.74	123	0.00025677		1886.25	-2	-1.08178e-05
	1886.95	-229	-0.000950227		1886.95	315	0.000657582		1886.46	57	0.000308306
	1887.15	-343	-0.00142327		1887.15	397	0.000828762		1886.67	101	0.000546297
	1887.36	-394	-0.00163489		1887.36	324	0.00067637		1886.88	331	0.00179034
	1887.57	-407	-0.00168883		1887.57	201	0.0004196		1887.08	410	0.00221764
	1887.78	-429	-0.00178012		1887.78	163	0.000340272		1887.29	241	0.00130354
	1887.99	-417	-0.00173033		1887.99	210	0.000438388		1887.5	354	0.00191475
	1888.19	-347	-0.00143986		1888.19	227	0.000473876		1887.71	395	0.00213651
	1888.4	-226	-0.000937779		1888.4	108	0.000225457		1887.91	524	0.00283426
	1888.61	-214	-0.000887985		1888.61	72	0.000150304		1888.12	351	0.00189852
	1888.82	-132	-0.000547729		1888.82	-247	-0.000515627		1888.33	198	0.00107096
	1889.03	-11	-4.56441e-05		1889.03	-368	-0.000768222		1888.54	26	0.000140631
	1889.23	24	9.95871e-05		1889.23	-604	-0.00126089		1888.74	-76	-0.000411075
	1889.44	58	0.000240669		1889.44	-703	-0.00146756		1888.95	-196	-0.00106014
	1889.65	94	0.00039005		1889.65	-612	-0.00127759		1889.16	-93	-0.000503026
	1889.86	92	0.000381751		1889.86	-608	-0.00126924		1889.37	-102	-0.000551706
	1890.06	56	0.00023237		1890.06	-498	-0.00103961		1889.58	66	0.000356986
	1890.27	164	0.000680512		1890.27	-212	-0.000442563		1889.78	362	0.00195802
	1890.48	196	0.000813295		1890.48	-66	-0.000137779		1889.99	812	0.00439201
	1890.69	285	0.0011826		1890.69	213	0.00044465		1890.2	1141	0.00617154
	1890.9	417	0.00173033		1890.9	492	0.00102708		1890.41	1297	0.00701532
	1891.1	527	0.00218677		1891.1	658	0.00137361		1890.62	1535	0.00830264
	1891.31	589	0.00244403		1891.31	791	0.00165126		1890.82	1765	0.00954668
	1891.52	736	0.00305401		1891.52	933	0.00194769		1891.03	1465	0.00792402
	1891.73	808	0.00335277		1891.73	1018	0.00212514		1891.24	1222	0.00660966
	1891.94	993	0.00412042		1891.94	1300	0.00271383		1891.45	1251	0.00676651
	1892.14	1220	0.00506235		1892.14	1654	0.00345283		1891.65	1168	0.00631758
	1892.35	1354	0.00561837		1892.35	2003	0.00418138		1891.86	1223	0.00661507
	1892.56	1574	0.00653126		1892.56	2244	0.00468449		1892.07	1403	0.00758867
	1892.77	1729	0.00717442		1892.77	2599	0.00542557		1892.28	1292	0.00698828
	1892.98	1922	0.00797527		1892.98	2871	0.00599339		1892.49	1254	0.00678274
	1893.18	1956	0.00811635		1893.18	3004	0.00627103		1892.69	1227	0.0066367
	1893.39	2198	0.00912052		1893.39	3281	0.00684929		1892.9	1249	0.0067557
	1893.6	2120	0.00879686		1893.6	3447	0.00719582		1893.11	1399	0.00756703
	1893.81	2356	0.00977614		1893.81	3679	0.00768014		1893.32	1730	0.00935737
	1894.02	2431	0.0100873		1894.02	3716	0.00775738		1893.53	1988	0.0107529
	1894.22	2541	0.0105438		1894.22	3898	0.00813731		1893.73	2318	0.0125378
	1894.43	2611	0.0108342		1894.43	3898	0.00813731		1893.94	2469	0.0133545
	1894.64	2672	0.0110874		1894.64	3732	0.00779078		1894.15	2690	0.0145499
	1894.85	2749	0.0114069		1894.85	3683	0.00768849		1894.36	2886	0.01561
	1895.06	2784	0.0115521		1895.06	3615	0.00754653		1894.57	2461	0.0133113
	1895.27	2831	0.0117471		1895.27	3443	0.00718747		1894.78	2504	0.0135438
	1895.47	2801	0.0116226		1895.47	3354	0.00700168		1894.98	2456	0.0132842
	1895.68	2717	0.0112741		1895.68	3345	0.00698289		1895.19	2305	0.0124675
	1895.89	2548	0.0105728		1895.89	3442	0.00718538		1895.4	2375	0.0128461
	1896.1	2378	0.00986742		1896.1	3453	0.00720835		1895.61	2539	0.0137332
	1896.31	2279	0.00945663		1896.31	3542	0.00739414		1895.82	2494	0.0134898
	1896.51	1979	0.00821179		1896.51	3533	0.00737535		1896.02	2481	0.0134194
	1896.72	1792	0.00743584		1896.72	3597	0.00750896		1896.23	1862	0.0100713
	1896.93	1511	0.00626984		1896.93	3694	0.00771145		1896.44	1567	0.00847572
	1897.14	1266	0.00525322		1897.14	3477	0.00725845		1896.65	1038	0.00561442
	1897.35	1054	0.00437353		1897.35	3496	0.00729811		1896.86	964	0.00521416
	1897.56	818	0.00339426		1897.56	3111	0.0064944		1897.07	623	0.00336974
	1897.76	766	0.00317849		1897.76	2979	0.00621884		1897.27	688	0.00372131
	1897.97	536	0.00222411		1897.97	2781	0.00580551		1897.48	688	0.00372131
	1898.18	423	0.00175522		1898.18	2487	0.00519176		1897.69	939	0.00507894
	1898.39	336	0.00139422		1898.39	2470	0.00515627		1897.9	1231	0.00665834
	1898.6	197	0.000817444		1898.6	2292	0.00478469		1898.11	1317	0.0071235
	1898.81	139	0.000576775		1898.81	2395	0.00499971		1898.31	1029	0.00556574
	1899.01	98	0.000406647		1899.01	2428	0.0050686		1898.52	711	0.00384572
	1899.22	5	2.07473e-05		1899.22	2546	0.00531493		1898.73	358	0.00193638
	1899.43	61	0.000253117		1899.43	2685	0.0056051		1898.94	-200	-0.00108178
	1899.64	52	0.000215772		1899.64	2754	0.00574914		1899.15	-542	-0.00293162
	1899.85	21	8.71387e-05		1899.85	2751	0.00574288		1899.36	-730	-0.00394849
	1900.06	143	0.000593373		1900.06	2433	0.00507904		1899.57	-766	-0.00414321
	1900.26	204	0.000846491		1900.26	2394	0.00499762		1899.77	-1284	-0.00694501
	1900.47	319	0.00132368		1900.47	2147	0.00448199		1899.98	-1017	-0.00550084
	1900.68	438	0.00181747		1900.68	1969	0.00411041		1900.19	-888	-0.00480309
	1900.89	525	0.00217847		1900.89	1859	0.00388078		1900.4	-860	-0.00465164
	1901.1	547	0.00226976		1901.1	1937	0.0040436		1900.61	-833	-0.0045056
	1901.31	665	0.00275939		1901.31	1918	0.00400394		1900.82	-573	-0.00309929
	1901.52	715	0.00296687		1901.52	1772	0.00369916		1901.02	-342	-0.00184984
	1901.72	770	0.00319509		1901.72	1862	0.00388704		1901.23	-164	-0.000887057
	1901.93	795	0.00329882		1901.93	2193	0.00457802		1901.44	428	0.002315
	1902.14	882	0.00365983		1902.14	2197	0.00458637		1901.65	860	0.00465164
	1902.35	906	0.00375941		1902.35	2470	0.00515627		1901.86	909	0.00491668
	1902.56	842	0.00349385		1902.56	2753	0.00574705		1902.07	1109	0.00599845
	1902.77	800	0.00331957		1902.77	2859	0.00596834		1902.28	965	0.00521957
	1902.98	792	0.00328638		1902.98	2964	0.00618753		1902.48	1109	0.00599845
	1903.18	692	0.00287143		1903.18	3099	0.00646935		1902.69	1373	0.0074264
	1903.39	596	0.00247308		1903.39	3045	0.00635662		1902.9	1272	0.0068801
	1903.6	590	0.00244818		1903.6	3062	0.00639211		1903.11	1444	0.00781043
	1903.81	526	0.00218262		1903.81	3189	0.00665723		1903.32	1374	0.00743181
	1904.02	512	0.00212453		1904.02	3080	0.00642969		1903.53	1103	0.005966
	1904.23	439	0.00182161		1904.23	3053	0.00637332		1903.73	930	0.00503026
	1904.44	479	0.00198759		1904.44	2973	0.00620632		1903.94	761	0.00411616
	1904.64	468	0.00194195		1904.64	3016	0.00629608		1904.15	564	0.00305061
	1904.85	590	0.00244818		1904.85	3144	0.00656329		1904.36	681	0.00368345
	1905.06	609	0.00252702		1905.06	3236	0.00675535		1904.57	560	0.00302898
	1905.27	639	0.00265151		1905.27	3457	0.0072167		1904.78	640	0.00346169
	1905.48	636	0.00263906		1905.48	3666	0.007653		1904.99	746	0.00403503
	1905.69	805	0.00334032		1905.69	3608	0.00753192		1905.2	616	0.00333187
	1905.9	922	0.00382581		1905.9	3482	0.00726889		1905.4	659	0.00356445
	1906.11	1120	0.0046474		1906.11	3409	0.00711649		1905.61	322	0.00174166
	1906.31	1281	0.00531546		1906.31	3206	0.00669272		1905.82	13	7.03155e-05
	1906.52	1409	0.00584659		1906.52	3196	0.00667184		1906.03	-571	-0.00308847
	1906.73	1557	0.00646071		1906.73	3287	0.00686181		1906.24	-985	-0.00532775
	1906.94	1631	0.00676778		1906.94	3427	0.00715407		1906.45	-1194	-0.00645821
	1907.15	1757	0.00729061		1907.15	3462	0.00722713		1906.66	-1166	-0.00630676
	1907.36	1766	0.00732795		1907.36	3444	0.00718956		1906.87	-1055	-0.00570637
	1907.57	1923	0.00797942		1907.57	3432	0.00716451		1907.07	-898	-0.00485718
	1907.78	1910	0.00792548		1907.78	3258	0.00680127		1907.28	-528	-0.00285589
	1907.99	1875	0.00778024		1907.99	3043	0.00635245		1907.49	-249	-0.00134681
	1908.19	1799	0.00746489		1908.19	2751	0.00574288		1907.7	2	1.08178e-05
	1908.4	1658	0.00687981		1908.4	2648	0.00552786		1907.91	175	0.000946555
	1908.61	1511	0.00626984		1908.61	2487	0.00519176		1908.12	443	0.00239614
	1908.82	1414	0.00586734		1908.82	2305	0.00481183		1908.33	549	0.00296948
	1909.03	1335	0.00553953		1909.03	2220	0.00463438		1908.54	854	0.00461919
	1909.24	1216	0.00504575		1909.24	2440	0.00509365		1908.75	1110	0.00600386
	1909.45	1150	0.00477188		1909.45	2440	0.00509365		1908.95	1157	0.00625808
	1909.66	1084	0.00449802		1909.66	2591	0.00540887		1909.16	1581	0.00855145
	1909.87	987	0.00409552		1909.87	2607	0.00544227		1909.37	1531	0.008281
	1910.07	1009	0.00418681		1910.07	2740	0.00571992		1909.58	2026	0.0109584
	1910.28	1052	0.00436524		1910.28	2785	0.00581386		1909.79	2302	0.0124513
	1910.49	1188	0.00492956		1910.49	2613	0.0054548		1910	2197	0.0118833
	1910.7	1291	0.00535696		1910.7	2599	0.00542557		1910.21	2010	0.0108719
	1910.91	1461	0.00606237		1910.91	2589	0.00540469		1910.42	1900	0.0102769
	1911.12	1486	0.0061661		1911.12	2586	0.00539843		1910.63	1298	0.00702073
	1911.33	1547	0.00641922		1911.33	2661	0.005555		1910.83	891	0.00481932
	1911.54	1676	0.0069545		1911.54	2594	0.00541513		1911.04	465	0.00251513
	1911.75	1721	0.00714123		1911.75	2611	0.00545062		1911.25	102	0.000551706
	1911.96	1746	0.00724496		1911.96	2659	0.00555082		1911.46	81	0.00043812
	1912.16	1738	0.00721177		1912.16	2802	0.00584934		1911.67	-164	-0.000887057
	1912.37	1742	0.00722837		1912.37	3073	0.00641507		1911.88	46	0.000248809
	1912.58	1696	0.00703749		1912.58	3229	0.00674073		1912.09	132	0.000713973
	1912.79	1721	0.00714123		1912.79	3503	0.00731272		1912.3	508	0.00274771
	1913	1565	0.00649391		1913	3658	0.0076363		1912.51	924	0.00499781
	1913.21	1549	0.00642752		1913.21	3768	0.00786593		1912.72	995	0.00538184
	1913.42	1503	0.00623664		1913.42	3718	0.00776155		1912.93	1616	0.00874076
	1913.63	1426	0.00591714		1913.63	3726	0.00777825		1913.13	1896	0.0102552
	1913.84	1353	0.00561422		1913.84	3489	0.0072835		1913.34	2034	0.0110017
	1914.05	1283	0.00532376		1914.05	3240	0.0067637		1913.55	1864	0.0100822
	1914.26	1278	0.00530301		1914.26	3125	0.00652363		1913.76	1747	0.00944932
	1914.47	1352	0.00561007		1914.47	2682	0.00559884		1913.97	1585	0.00857308
	1914.67	1342	0.00556858		1914.67	2610	0.00544853		1914.18	1129	0.00610663
	1914.88	1283	0.00532376		1914.88	2378	0.00496422		1914.39	734	0.00397012
	1915.09	1330	0.00551879		1915.09	2389	0.00498718		1914.6	472	0.00255299
	1915.3	1268	0.00526152		1915.3	2505	0.00522934		1914.81	601	0.00325074
	1915.51	1206	0.00500425		1915.51	2769	0.00578046		1915.02	547	0.00295866
	1915.72	1072	0.00444823		1915.72	2933	0.00612282		1915.23	862	0.00466246
	1915.93	952	0.00395029		1915.93	3112	0.00649649		1915.44	1274	0.00689092
	1916.14	805	0.00334032		1916.14	3031	0.0063274		1915.64	1920	0.0103851
	1916.35	766	0.00317849		1916.35	3050	0.00636706		1915.85	2622	0.0141821
	1916.56	781	0.00324073		1916.56	2817	0.00588066		1916.06	3092	0.0167243
	1916.77	784	0.00325318		1916.77	2621	0.0054715		1916.27	3696	0.0199912
	1916.98	845	0.0035063		1916.98	2513	0.00524604		1916.48	3994	0.0216031
	1917.19	807	0.00334862		1917.19	2255	0.00470745		1916.69	4296	0.0232366
	1917.4	773	0.00320754		1917.4	2283	0.0047659		1916.9	4597	0.0248646
	1917.61	822	0.00341086		1917.61	2272	0.00474294		1917.11	4981	0.0269417
	1917.82	778	0.00322828		1917.82	2198	0.00458846		1917.32	4985	0.0269633
	1918.02	833	0.0034565		1918.02	2210	0.00461351		1917.53	4731	0.0255894
	1918.23	935	0.00387975		1918.23	2339	0.0048828		1917.74	4865	0.0263142
	1918.44	941	0.00390465		1918.44	2250	0.00469701		1917.95	4676	0.0252919
	1918.65	933	0.00387145		1918.65	2236	0.00466779		1918.16	4608	0.0249241
	1918.86	944	0.00391709		1918.86	2213	0.00461977		1918.37	4359	0.0235773
	1919.07	1001	0.00415361		1919.07	2171	0.00453209		1918.58	4224	0.0228471
	1919.28	1121	0.00465155		1919.28	2036	0.00425027		1918.79	3821	0.0206673
	1919.49	1222	0.00507064		1919.49	2263	0.00472415		1918.99	3292	0.017806
	1919.7	1386	0.00575116		1919.7	2345	0.00489533		1919.2	3137	0.0169677
	1919.91	1459	0.00605407		1919.91	2507	0.00523351		1919.41	2938	0.0158913
	1920.12	1582	0.00656445		1920.12	2593	0.00541304		1919.62	2544	0.0137602
	1920.33	1536	0.00637358		1920.33	2689	0.00561345		1919.83	2159	0.0116778
	1920.54	1496	0.0062076		1920.54	2712	0.00566146		1920.04	1945	0.0105203
	1920.75	1460	0.00605822		1920.75	2800	0.00584517		1920.25	1914	0.0103526
	1920.96	1433	0.00594618		1920.96	2930	0.00611655		1920.46	1769	0.00956832
	1921.17	1398	0.00580095		1921.17	2900	0.00605393		1920.67	1843	0.00996857
	1921.38	1309	0.00543165		1921.38	2972	0.00620423		1920.88	1981	0.010715
	1921.59	1193	0.00495031		1921.59	2861	0.00597251		1921.09	1826	0.00987662
	1921.8	1118	0.0046391		1921.8	2900	0.00605393		1921.3	1696	0.00917347
	1922.01	1044	0.00433204		1922.01	2940	0.00613743		1921.51	1235	0.00667997
	1922.22	966	0.00400838		1922.22	2914	0.00608315		1921.72	891	0.00481932
	1922.42	959	0.00397934		1922.42	2759	0.00575958		1921.93	419	0.00226632
	1922.63	954	0.00395859		1922.63	2830	0.0059078		1922.14	41	0.000221764
	1922.84	1031	0.0042781		1922.84	2578	0.00538173		1922.35	-681	-0.00368345
	1923.05	1007	0.00417851		1923.05	2587	0.00540052		1922.56	-757	-0.00409453
	1923.26	1107	0.00459346		1923.26	2473	0.00516254		1922.77	-896	-0.00484636
	1923.47	1171	0.00485902		1923.47	2448	0.00511035		1922.98	-1063	-0.00574964
	1923.68	1282	0.00531961		1923.68	2480	0.00517715		1923.19	-1118	-0.00604713
	1923.89	1265	0.00524907		1923.89	2420	0.0050519		1923.4	-1357	-0.00733986
	1924.1	1329	0.00551464		1924.1	2398	0.00500597		1923.61	-1458	-0.00788615
	1924.31	1269	0.00526567		1924.31	2322	0.00484732		1923.82	-1808	-0.00977926
	1924.52	1305	0.00541505		1924.52	2319	0.00484105		1924.02	-1775	-0.00960077
	1924.73	1213	0.0050333		1924.73	2400	0.00501015		1924.23	-1837	-0.00993612
	1924.94	1124	0.004664		1924.94	2112	0.00440893		1924.44	-1531	-0.008281
	1925.15	1119	0.00464325		1925.15	2020	0.00421687		1924.65	-1081	-0.005847
	1925.36	1089	0.00451877		1925.36	1928	0.00402482		1924.86	-634	-0.00342923
	1925.57	980	0.00406647		1925.57	1804	0.00376596		1925.07	-83	-0.000448937
	1925.78	1024	0.00424905		1925.78	1868	0.00389956		1925.28	259	0.0014009
	1925.99	952	0.00395029		1925.99	1836	0.00383276		1925.49	708	0.00382949
	1926.2	886	0.00367642		1926.2	1911	0.00398933		1925.7	985	0.00532775
	1926.41	819	0.00339841		1926.41	2029	0.00423566		1925.91	1176	0.00636085
	1926.62	818	0.00339426		1926.62	2024	0.00422522		1926.12	1312	0.00709646
	1926.83	820	0.00340256		1926.83	1914	0.00399559		1926.33	1255	0.00678815
	1927.04	866	0.00359344		1927.04	1870	0.00390374		1926.54	1488	0.00804842
	1927.25	946	0.00392539		1927.25	1670	0.00348623		1926.75	1335	0.00722086
	1927.46	973	0.00403743		1927.46	1747	0.00364697		1926.96	1433	0.00775093
	1927.67	944	0.00391709		1927.67	1669	0.00348414		1927.17	1240	0.00670702
	1927.88	845	0.0035063		1927.88	1728	0.0036073		1927.38	1404	0.00759407
	1928.09	843	0.003498		1928.09	1642	0.00342777		1927.59	1703	0.00921133
	1928.3	805	0.00334032		1928.3	1649	0.00344239		1927.8	1824	0.00986581
	1928.51	782	0.00324488		1928.51	1333	0.00278272		1928.01	1696	0.00917347
	1928.72	673	0.00279259		1928.72	1114	0.00232554		1928.22	1681	0.00909234
	1928.93	581	0.00241084		1928.93	964	0.00201241		1928.43	1668	0.00902202
	1929.14	544	0.00225731		1929.14	732	0.00152809		1928.64	1312	0.00709646
	1929.35	533	0.00221166		1929.35	571	0.001192		1928.85	1335	0.00722086
	1929.56	429	0.00178012		1929.56	626	0.00130681		1929.06	1140	0.00616613
	1929.77	429	0.00178012		1929.77	534	0.00111476		1929.27	1008	0.00545216
	1929.98	411	0.00170543		1929.98	575	0.00120035		1929.48	918	0.00496536
	1930.19	401	0.00166393		1930.19	861	0.00179739		1929.69	606	0.00327778
	1930.4	430	0.00178427		1930.4	893	0.00186419		1929.9	229	0.00123863
	1930.61	403	0.00167223		1930.61	805	0.00168049		1930.11	-208	-0.00112505
	1930.82	410	0.00170128		1930.82	766	0.00159907		1930.32	-895	-0.00484095
	1931.03	421	0.00174692		1931.03	833	0.00173894		1930.53	-1592	-0.00861094
	1931.24	478	0.00198344		1931.24	807	0.00168466		1930.74	-2272	-0.012289
	1931.45	472	0.00195855		1931.45	964	0.00201241		1930.95	-2256	-0.0122024
	1931.66	546	0.00226561		1931.66	1030	0.00215019		1931.16	-2386	-0.0129056
	1931.87	601	0.00249383		1931.87	1147	0.00239443		1931.37	-2190	-0.0118455
	1932.08	742	0.0030789		1932.08	1247	0.00260319		1931.58	-2081	-0.0112559
	1932.29	755	0.00313285		1932.29	1205	0.00251551		1931.79	-1867	-0.0100984
	1932.5	841	0.0034897		1932.5	1118	0.00233389		1932	-1567	-0.00847572
	1932.71	913	0.00378846		1932.71	981	0.0020479		1932.21	-1469	-0.00794565
	1932.92	944	0.00391709		1932.92	999	0.00208547		1932.42	-1384	-0.0074859
	1933.13	830	0.00344405		1933.13	931	0.00194352		1932.63	-997	-0.00539266
	1933.34	888	0.00368472		1933.34	977	0.00203955		1932.84	-538	-0.00290998
	1933.55	837	0.0034731		1933.55	1136	0.00237147		1933.05	-350	-0.00189311
	1933.76	870	0.00361003		1933.76	1367	0.0028537		1933.26	141	0.000762653
	1933.97	813	0.00337351		1933.97	1560	0.00325659		1933.47	850	0.00459755
	1934.18	801	0.00332372		1934.18	1627	0.00339646		1933.68	1221	0.00660425
	1934.39	834	0.00346065		1934.39	1704	0.0035572		1933.89	1298	0.00702073
	1934.61	919	0.00381336		1934.61	2071	0.00432334		1934.11	1683	0.00910315
	1934.82	1117	0.00463495		1934.82	2269	0.00473668		1934.32	2173	0.0117535
	1935.03	1234	0.00512044		1935.03	2193	0.00457802		1934.53	2724	0.0147338
	1935.24	1382	0.00573456		1935.24	2180	0.00455088		1934.74	3315	0.0179305
	1935.45	1400	0.00580925		1935.45	2083	0.00434839		1934.95	4288	0.0231933
	1935.66	1480	0.00614121		1935.66	2038	0.00425445		1935.16	4954	0.0267956
	1935.87	1577	0.0065437		1935.87	2151	0.00449034		1935.37	6269	0.0339083
	1936.08	1590	0.00659765		1936.08	2321	0.00484523		1935.58	6896	0.0372997
	1936.29	1592	0.00660595		1936.29	2328	0.00485984		1935.79	7534	0.0407505
	1936.5	1586	0.00658105		1936.5	2508	0.0052356		1936	8369	0.045267
	1936.71	1593	0.0066101		1936.71	2735	0.00570948		1936.21	8687	0.046987
	1936.92	1622	0.00673043		1936.92	2802	0.00584934		1936.42	9035	0.0488693
	1937.13	1598	0.00663084		1937.13	2978	0.00621676		1936.63	9162	0.0495562
	1937.34	1479	0.00613706		1937.34	3046	0.00635871		1936.84	9583	0.0518333
	1937.55	1395	0.0057885		1937.55	3061	0.00639002		1937.05	9847	0.0532613
	1937.76	1251	0.00519098		1937.76	2932	0.00612073		1937.26	9680	0.052358
	1937.97	1150	0.00477188		1937.97	3011	0.00628565		1937.47	9840	0.0532234
	1938.18	1043	0.00432789		1938.18	2926	0.0061082		1937.68	9344	0.0505406
	1938.39	806	0.00334447		1938.39	3174	0.00662592		1937.89	9024	0.0488098
	1938.6	634	0.00263076		1938.6	3201	0.00668228		1938.1	8606	0.0465489
	1938.81	642	0.00266396		1938.81	3343	0.00697872		1938.31	7852	0.0424706
	1939.03	619	0.00256852		1939.03	3180	0.00663844		1938.52	7185	0.0388628
	1939.24	615	0.00255192		1939.24	3209	0.00669898		1938.73	6821	0.036894
	1939.45	621	0.00257682		1939.45	3091	0.00645265		1938.94	6412	0.0346818
	1939.66	629	0.00261001		1939.66	3254	0.00679292		1939.16	6105	0.0330212
	1939.87	591	0.00245233		1939.87	3103	0.0064777		1939.37	5449	0.029473
	1940.08	512	0.00212453		1940.08	3099	0.00646935		1939.58	4963	0.0268443
	1940.29	514	0.00213282		1940.29	2884	0.00602052		1939.79	4555	0.0246375
	1940.5	501	0.00207888		1940.5	2831	0.00590988		1940	3877	0.0209702
	1940.71	620	0.00257267		1940.71	2691	0.00561763		1940.21	3340	0.0180657
	1940.92	686	0.00284653		1940.92	2525	0.00527109		1940.42	2998	0.0162158
	1941.13	781	0.00324073		1941.13	2416	0.00504355		1940.63	2563	0.013863
	1941.34	792	0.00328638		1941.34	2259	0.0047158		1940.84	2454	0.0132734
	1941.55	792	0.00328638		1941.55	1995	0.00416468		1941.05	2249	0.0121646
	1941.76	718	0.00297931		1941.76	2076	0.00433378		1941.26	2510	0.0135763
	1941.97	634	0.00263076		1941.97	2191	0.00457385		1941.47	3136	0.0169623
	1942.18	647	0.0026847		1942.18	2333	0.00487028		1941.68	3388	0.0183253
	1942.4	524	0.00217432		1942.4	2387	0.00498301		1941.89	3436	0.0185849
	1942.61	434	0.00180087		1942.61	2615	0.00545897		1942.1	3370	0.0182279
	1942.82	302	0.00125314		1942.82	2787	0.00581803		1942.32	3226	0.0174491
	1943.03	311	0.00129048		1943.03	2708	0.00565311		1942.53	3284	0.0177628
	1943.24	315	0.00130708		1943.24	2826	0.00589945		1942.74	3395	0.0183632
	1943.45	266	0.00110376		1943.45	2637	0.0055049		1942.95	3221	0.017422
	1943.66	204	0.000846491		1943.66	2489	0.00519594		1943.16	3293	0.0178115
	1943.87	212	0.000879686		1943.87	2383	0.00497466		1943.37	3474	0.0187905
	1944.08	258	0.00107056		1944.08	2011	0.00419808		1943.58	3542	0.0191583
	1944.29	248	0.00102907		1944.29	1748	0.00364906		1943.79	3367	0.0182117
	1944.5	350	0.00145231		1944.5	1564	0.00326494		1944	2988	0.0161617
	1944.71	456	0.00189216		1944.71	1418	0.00296016		1944.21	2275	0.0123052
	1944.93	541	0.00224486		1944.93	1180	0.00246332		1944.42	1652	0.00893548
	1945.14	653	0.0027096		1945.14	1288	0.00268878		1944.63	1103	0.005966
	1945.35	714	0.00296272		1945.35	995	0.00207712		1944.84	324	0.00175248
	1945.56	814	0.00337766		1945.56	1219	0.00254474		1945.06	-117	-0.00063284
	1945.77	858	0.00356024		1945.77	1158	0.0024174		1945.27	-22	-0.000118995
	1945.98	914	0.00379261		1945.98	1381	0.00288292		1945.48	26	0.000140631
	1946.19	842	0.00349385		1946.19	1633	0.00340899		1945.69	-189	-0.00102228
	1946.4	869	0.00360588		1946.4	1724	0.00359895		1945.9	-141	-0.000762653
	1946.61	767	0.00318264		1946.61	1591	0.00332131		1946.11	-371	-0.0020067
	1946.82	785	0.00325733		1946.82	1800	0.00375761		1946.32	-2	-1.08178e-05
	1947.04	791	0.00328223		1947.04	1798	0.00375343		1946.53	293	0.0015848
	1947.25	790	0.00327808		1947.25	1771	0.00369707		1946.74	312	0.00168757
	1947.46	823	0.00341501		1947.46	1937	0.0040436		1946.95	752	0.00406748
	1947.67	835	0.0034648		1947.67	1733	0.00361774		1947.16	778	0.00420811
	1947.88	901	0.00373867		1947.88	1782	0.00372003		1947.38	698	0.0037754
	1948.09	867	0.00359759		1948.09	1670	0.00348623		1947.59	471	0.00254758
	1948.3	888	0.00368472		1948.3	1537	0.00320858		1947.8	321	0.00173625
	1948.51	974	0.00404158		1948.51	1447	0.0030207		1948.01	-88	-0.000475982
	1948.72	1051	0.00436109		1948.72	1195	0.00249463		1948.22	-137	-0.000741017
	1948.93	1045	0.00433619		1948.93	1091	0.00227753		1948.43	-396	-0.00214192
	1949.15	1046	0.00434034		1949.15	1058	0.00220864		1948.64	-244	-0.00131977
	1949.36	1038	0.00430714		1949.36	1101	0.0022984		1948.85	-102	-0.000551706
	1949.57	946	0.00392539		1949.57	1286	0.0026846		1949.06	123	0.000665293
	1949.78	910	0.00377601		1949.78	1411	0.00294555		1949.28	570	0.00308306
	1949.99	769	0.00319094		1949.99	1556	0.00324824		1949.49	1168	0.00631758
	1950.2	657	0.0027262		1950.2	1522	0.00317727		1949.7	1279	0.00691796
	1950.41	613	0.00254362		1950.41	1450	0.00302696		1949.91	1531	0.008281
	1950.62	541	0.00224486		1950.62	1327	0.00277019		1950.12	1451	0.00784829
	1950.84	475	0.001971		1950.84	1356	0.00283073		1950.33	1137	0.0061499
	1951.05	352	0.00146061		1951.05	1333	0.00278272		1950.54	1114	0.0060255
	1951.26	290	0.00120334		1951.26	1300	0.00271383		1950.75	1233	0.00666915
	1951.47	200	0.000829893		1951.47	1377	0.00287457		1950.96	1175	0.00635544
	1951.68	172	0.000713708		1951.68	1414	0.00295181		1951.18	1783	0.00964404
	1951.89	193	0.000800846		1951.89	1537	0.00320858		1951.39	2067	0.0111802
	1952.1	223	0.00092533		1952.1	1536	0.00320649		1951.6	2014	0.0108935
	1952.31	243	0.00100832		1952.31	1790	0.00373673		1951.81	2461	0.0133113
	1952.53	344	0.00142742		1952.53	1893	0.00395175		1952.02	2389	0.0129218
	1952.74	388	0.00160999		1952.74	1900	0.00396637		1952.23	2319	0.0125432
	1952.95	397	0.00164734		1952.95	1940	0.00404987		1952.44	2068	0.0111856
	1953.16	330	0.00136932		1953.16	2059	0.00429829		1952.65	1828	0.00988744
	1953.37	331	0.00137347		1953.37	2021	0.00421896		1952.87	1649	0.00891925
	1953.58	383	0.00158924		1953.58	2085	0.00435256		1953.08	1072	0.00579832
	1953.79	397	0.00164734		1953.79	1930	0.00402899		1953.29	1006	0.00544134
	1954.01	407	0.00168883		1954.01	2016	0.00420852		1953.5	577	0.00312093
	1954.22	358	0.00148551		1954.22	2098	0.0043797		1953.71	363	0.00196343
	1954.43	415	0.00172203		1954.43	1999	0.00417303		1953.92	508	0.00274771
	1954.64	366	0.0015187		1954.64	1974	0.00412084		1954.13	822	0.0044461
	1954.85	319	0.00132368		1954.85	1913	0.0039935		1954.35	891	0.00481932
	1955.06	366	0.0015187		1955.06	1901	0.00396845		1954.56	835	0.00451642
	1955.27	373	0.00154775		1955.27	1684	0.00351545		1954.77	1077	0.00582537
	1955.49	325	0.00134858		1955.49	1380	0.00288083		1954.98	1050	0.00567933
	1955.7	318	0.00131953		1955.7	1250	0.00260945		1955.19	948	0.00512762
	1955.91	344	0.00142742		1955.91	1117	0.00233181		1955.4	954	0.00516008
	1956.12	320	0.00132783		1956.12	1213	0.00253221		1955.61	917	0.00495995
	1956.33	366	0.0015187		1956.33	1007	0.00210217		1955.83	804	0.00434874
	1956.54	505	0.00209548		1956.54	960	0.00200406		1956.04	360	0.0019472
	1956.75	589	0.00244403		1956.75	987	0.00206042		1956.25	52	0.000281262
	1956.97	655	0.0027179		1956.97	890	0.00185793		1956.46	-367	-0.00198506
	1957.18	659	0.0027345		1957.18	956	0.00199571		1956.67	-897	-0.00485177
	1957.39	629	0.00261001		1957.39	906	0.00189133		1956.88	-1142	-0.00617695
	1957.6	577	0.00239424		1957.6	1024	0.00213766		1957.09	-957	-0.0051763
	1957.81	566	0.0023486		1957.81	1206	0.0025176		1957.31	-707	-0.00382408
	1958.02	534	0.00221581		1958.02	1341	0.00279942		1957.52	8	4.32711e-05
	1958.24	447	0.00185481		1958.24	1437	0.00299982		1957.73	1103	0.005966
	1958.45	480	0.00199174		1958.45	1704	0.0035572		1957.94	1989	0.0107583
	1958.66	535	0.00221996		1958.66	2154	0.00449661		1958.15	2810	0.015199
	1958.87	575	0.00238594		1958.87	2411	0.00503311		1958.36	3636	0.0196667
	1959.08	577	0.00239424		1959.08	2661	0.005555		1958.58	4494	0.0243075
	1959.29	634	0.00263076		1959.29	2797	0.00583891		1958.79	5369	0.0290403
	1959.51	602	0.00249798		1959.51	2839	0.00592658		1959	5917	0.0320044
	1959.72	627	0.00260171		1959.72	2976	0.00621258		1959.21	6726	0.0363802
	1959.93	583	0.00241914		1959.93	3037	0.00633992		1959.42	7464	0.0403719
	1960.14	557	0.00231125		1960.14	2804	0.00585352		1959.63	8360	0.0452183
	1960.35	494	0.00204984		1960.35	2857	0.00596416		1959.85	8987	0.0486096
	1960.56	405	0.00168053		1960.56	2918	0.0060915		1960.06	9501	0.0513898
	1960.78	454	0.00188386		1960.78	3158	0.00659252		1960.27	9548	0.051644
	1960.99	487	0.00202079		1960.99	3191	0.00666141		1960.48	9293	0.0502648
	1961.2	588	0.00243988		1961.2	3185	0.00664888		1960.69	8716	0.0471438
	1961.41	539	0.00223656		1961.41	3259	0.00680336		1960.9	8412	0.0454995
	1961.62	598	0.00248138		1961.62	3190	0.00665932		1961.12	8131	0.0439796
	1961.83	584	0.00242329		1961.83	3033	0.00633157		1961.33	8037	0.0434712
	1962.05	622	0.00258097		1962.05	3092	0.00645474		1961.54	7598	0.0410967
	1962.26	711	0.00295027		1962.26	3000	0.00626268		1961.75	7215	0.0390251
	1962.47	766	0.00317849		1962.47	3046	0.00635871		1961.96	6728	0.036391
	1962.68	800	0.00331957		1962.68	3083	0.00643595		1962.17	6407	0.0346547
	1962.89	858	0.00356024		1962.89	2988	0.00623763		1962.39	5734	0.0310145
	1963.11	960	0.00398349		1963.11	2978	0.00621676		1962.6	5335	0.0288564
	1963.32	1139	0.00472624		1963.32	2894	0.0060414		1962.81	4540	0.0245563
	1963.53	1149	0.00476773		1963.53	2800	0.00584517		1963.02	4084	0.0220899
	1963.74	1301	0.00539845		1963.74	2702	0.00564059		1963.23	3647	0.0197262
	1963.95	1370	0.00568477		1963.95	2450	0.00511452		1963.45	3657	0.0197803
	1964.17	1412	0.00585904		1964.17	2378	0.00496422		1963.66	3570	0.0193097
	1964.38	1399	0.0058051		1964.38	2316	0.00483479		1963.87	3812	0.0206187
	1964.59	1488	0.0061744		1964.59	2471	0.00515836		1964.08	3961	0.0214246
	1964.8	1494	0.0061993		1964.8	2656	0.00554456		1964.29	4220	0.0228255
	1965.01	1438	0.00596693		1965.01	2595	0.00541722		1964.51	4304	0.0232798
	1965.23	1431	0.00593788		1965.23	2762	0.00576584		1964.72	4696	0.0254001
	1965.44	1345	0.00558103		1965.44	2758	0.00575749		1964.93	4720	0.0255299
	1965.65	1245	0.00516608		1965.65	2713	0.00566355		1965.14	4515	0.0244211
	1965.86	1231	0.00510799		1965.86	2420	0.0050519		1965.35	4584	0.0247943
	1966.07	1131	0.00469304		1966.07	2189	0.00456967		1965.57	4149	0.0224415
	1966.29	1042	0.00432374		1966.29	1851	0.00386407		1965.78	3816	0.0206403
	1966.5	1032	0.00428225		1966.5	1489	0.00310838		1965.99	3422	0.0185092
	1966.71	1003	0.00416191		1966.71	1337	0.00279107		1966.2	2668	0.0144309
	1966.92	882	0.00365983		1966.92	1053	0.0021982		1966.41	2032	0.0109909
	1967.13	834	0.00346065		1967.13	824	0.00172015		1966.63	1622	0.00877321
	1967.35	795	0.00329882		1967.35	702	0.00146547		1966.84	878	0.004749
	1967.56	707	0.00293367		1967.56	643	0.0013423		1967.05	633	0.00342382
	1967.77	694	0.00287973		1967.77	398	0.000830849		1967.26	246	0.00133059
	1967.98	711	0.00295027		1967.98	439	0.000916439		1967.47	77	0.000416484
	1968.19	765	0.00317434		1968.19	489	0.00102082		1967.69	43	0.000232582
	1968.41	766	0.00317849		1968.41	393	0.000820411		1967.9	57	0.000308306
	1968.62	766	0.00317849		1968.62	340	0.000709771		1968.11	34	0.000183902
	1968.83	678	0.00281334		1968.83	322	0.000672195		1968.32	-72	-0.00038944
	1969.04	661	0.0027428		1969.04	165	0.000344448		1968.53	-69	-0.000373213
	1969.26	680	0.00282164		1969.26	47	9.81154e-05		1968.75	-178	-0.000962781
	1969.47	565	0.00234445		1969.47	-37	-7.72397e-05		1968.96	-374	-0.00202292
	1969.68	575	0.00238594		1969.68	-192	-0.000400812		1969.17	-379	-0.00204997
	1969.89	515	0.00213697		1969.89	-197	-0.000411249		1969.38	-957	-0.0051763
	1970.1	481	0.00199589		1970.1	-249	-0.000519803		1969.6	-919	-0.00497076
	1970.32	482	0.00200004		1970.32	-234	-0.000488489		1969.81	-1079	-0.00583619
	1970.53	442	0.00183406		1970.53	-83	-0.000173268		1970.02	-1607	-0.00869208
	1970.74	466	0.00193365		1970.74	17	3.54885e-05		1970.23	-1517	-0.00820528
	1970.95	441	0.00182991		1970.95	115	0.000240069		1970.44	-1858	-0.0100497
	1971.17	456	0.00189216		1971.17	314	0.000655494		1970.66	-2165	-0.0117102
	1971.38	324	0.00134443		1971.38	313	0.000653406		1970.87	-2038	-0.0110233
	1971.59	275	0.0011411		1971.59	526	0.00109806		1971.08	-2033	-0.0109963
	1971.8	146	0.000605822		1971.8	673	0.00140493		1971.29	-1877	-0.0101525
	1972.02	83	0.000344405		1972.02	718	0.00149887		1971.51	-1654	-0.0089463
	1972.23	172	0.000713708		1972.23	668	0.00139449		1971.72	-1049	-0.00567392
	1972.44	51	0.000211623		1972.44	810	0.00169092		1971.93	-941	-0.00508976
	1972.65	148	0.000614121		1972.65	619	0.0012922		1972.14	-553	-0.00299111
	1972.87	228	0.000946078		1972.87	404	0.000843375		1972.36	-261	-0.00141172
	1973.08	409	0.00169713		1973.08	308	0.000642969		1972.57	-177	-0.000957373
	1973.29	451	0.00187141		1973.29	274	0.000571992		1972.78	310	0.00167675
	1973.5	583	0.00241914		1973.5	308	0.000642969		1972.99	354	0.00191475
	1973.72	633	0.00262661		1973.72	181	0.000377848		1973.2	1066	0.00576587
	1973.93	711	0.00295027		1973.93	319	0.000665932		1973.42	1537	0.00831346
	1974.14	781	0.00324073		1974.14	423	0.000883038		1973.63	1741	0.00941687
	1974.35	743	0.00308305		1974.35	654	0.00136526		1973.84	2059	0.0111369
	1974.57	748	0.0031038		1974.57	695	0.00145085		1974.05	2044	0.0110558
	1974.78	720	0.00298761		1974.78	849	0.00177234		1974.27	2187	0.0118292
	1974.99	760	0.00315359		1974.99	1170	0.00244245		1974.48	2162	0.011694
	1975.2	734	0.00304571		1975.2	1119	0.00233598		1974.69	2099	0.0113532
	1975.42	832	0.00345235		1975.42	1213	0.00253221		1974.9	2213	0.0119699
	1975.63	935	0.00387975		1975.63	1195	0.00249463		1975.12	2616	0.0141496
	1975.84	1004	0.00416606		1975.84	1261	0.00263241		1975.33	2963	0.0160265
	1976.05	1021	0.0042366		1976.05	1325	0.00276602		1975.54	3090	0.0167135
	1976.27	1106	0.00458931		1976.27	1318	0.0027514		1975.75	3312	0.0179142
	1976.48	1064	0.00441503		1976.48	1294	0.0027013		1975.97	3432	0.0185633
	1976.69	979	0.00406232		1976.69	1314	0.00274305		1976.18	3234	0.0174923
	1976.9	887	0.00368057		1976.9	1221	0.00254891		1976.39	3276	0.0177195
	1977.12	717	0.00297517		1977.12	1193	0.00249046		1976.61	3357	0.0181576
	1977.33	556	0.0023071		1977.33	1251	0.00261154		1976.82	3478	0.0188121
	1977.54	488	0.00202494		1977.54	1174	0.0024508		1977.03	3625	0.0196072
	1977.75	342	0.00141912		1977.75	1216	0.00253847		1977.24	3953	0.0213813
	1977.97	221	0.000917031		1977.97	1331	0.00277854		1977.46	3610	0.0195261
	1978.18	111	0.00046059		1978.18	1332	0.00278063		1977.67	3824	0.0206836
	1978.39	14	5.80925e-05		1978.39	1337	0.00279107		1977.88	3595	0.0194449
	1978.61	-108	-0.000448142		1978.61	1398	0.00291841		1978.09	3858	0.0208675
	1978.82	-246	-0.00102077		1978.82	1329	0.00277437		1978.31	4179	0.0226037
	1979.03	-331	-0.00137347		1979.03	1197	0.00249881		1978.52	4077	0.022052
	1979.24	-363	-0.00150626		1979.24	1093	0.0022817		1978.73	3750	0.0202833
	1979.46	-406	-0.00168468		1979.46	1058	0.00220864		1978.94	3129	0.0169244
	1979.67	-386	-0.00160169		1979.67	1080	0.00225457		1979.16	2659	0.0143822
	1979.88	-367	-0.00152285		1979.88	1095	0.00228588		1979.37	2299	0.012435
	1980.09	-254	-0.00105396		1980.09	1128	0.00235477		1979.58	1928	0.0104283
	1980.31	-233	-0.000966825		1980.31	970	0.00202493		1979.8	2080	0.0112505
	1980.52	-139	-0.000576775		1980.52	824	0.00172015		1980.01	1914	0.0103526
	1980.73	-217	-0.000900434		1980.73	460	0.000960278		1980.22	2058	0.0111315
	1980.95	-194	-0.000804996		1980.95	402	0.000839199		1980.43	2028	0.0109692
	1981.16	-283	-0.0011743		1981.16	200	0.000417512		1980.65	2079	0.0112451
	1981.37	-436	-0.00180917		1981.37	362	0.000755697		1980.86	2276	0.0123106
	1981.58	-474	-0.00196685		1981.58	345	0.000720208		1981.07	2264	0.0122457
	1981.8	-473	-0.0019627		1981.8	519	0.00108344		1981.29	2511	0.0135817
	1982.01	-583	-0.00241914		1982.01	541	0.00112937		1981.5	2460	0.0133059
	1982.22	-578	-0.00239839		1982.22	606	0.00126506		1981.71	2865	0.0154965
	1982.44	-576	-0.00239009		1982.44	801	0.00167214		1981.92	2546	0.013771
	1982.65	-565	-0.00234445		1982.65	799	0.00166796		1982.14	2493	0.0134843
	1982.86	-569	-0.00236104		1982.86	848	0.00177025		1982.35	2463	0.0133221
	1983.08	-539	-0.00223656		1983.08	750	0.00156567		1982.56	2259	0.0122187
	1983.29	-529	-0.00219507		1983.29	668	0.00139449		1982.78	2081	0.0112559
	1983.5	-520	-0.00215772		1983.5	673	0.00140493		1982.99	2162	0.011694
	1983.71	-546	-0.00226561		1983.71	553	0.00115442		1983.2	1614	0.00872994
	1983.93	-370	-0.0015353		1983.93	347	0.000724384		1983.41	1567	0.00847572
	1984.14	-357	-0.00148136		1984.14	280	0.000584517		1983.63	1165	0.00630135
	1984.35	-186	-0.0007718		1984.35	405	0.000845462		1983.84	1113	0.00602009
	1984.57	-14	-5.80925e-05		1984.57	377	0.00078701		1984.05	771	0.00417025
	1984.78	78	0.000323658		1984.78	477	0.000995766		1984.27	339	0.00183361
	1984.99	89	0.000369302		1984.99	607	0.00126715		1984.48	-34	-0.000183902
	1985.21	149	0.00061827		1985.21	965	0.0020145		1984.69	-328	-0.00177411
	1985.42	278	0.00115355		1985.42	1140	0.00237982		1984.91	-888	-0.00480309
	1985.63	332	0.00137762		1985.63	1373	0.00286622		1985.12	-1075	-0.00581455
	1985.84	354	0.00146891		1985.84	1693	0.00353424		1985.33	-1547	-0.00836754
	1986.06	403	0.00167223		1986.06	1887	0.00393923		1985.54	-1594	-0.00862176
	1986.27	401	0.00166393		1986.27	1968	0.00410832		1985.76	-1353	-0.00731822
	1986.48	343	0.00142327		1986.48	1897	0.0039601		1985.97	-1266	-0.00684765
	1986.7	349	0.00144816		1986.7	1968	0.00410832		1986.18	-673	-0.00364018
	1986.91	331	0.00137347		1986.91	1925	0.00401855		1986.4	-463	-0.00250431
	1987.12	302	0.00125314		1987.12	1863	0.00388913		1986.61	-90	-0.0004868
	1987.34	342	0.00141912		1987.34	1749	0.00365114		1986.82	-51	-0.000275853
	1987.55	313	0.00129878		1987.55	1701	0.00355094		1987.04	232	0.00125486
	1987.76	338	0.00140252		1987.76	1549	0.00323363		1987.25	197	0.00106555
	1987.98	339	0.00140667		1987.98	1346	0.00280986		1987.46	129	0.000697746
	1988.19	335	0.00139007		1988.19	1309	0.00273262		1987.68	9	4.868e-05
	1988.4	338	0.00140252		1988.4	1052	0.00219611		1987.89	98	0.000530071
	1988.62	321	0.00133198		1988.62	1058	0.00220864		1988.1	-115	-0.000622022
	1988.83	284	0.00117845		1988.83	905	0.00188924		1988.32	155	0.000838377
	1989.04	307	0.00127389		1989.04	1172	0.00244662		1988.53	-52	-0.000281262
	1989.26	422	0.00175107		1989.26	988	0.00206251		1988.74	-2	-1.08178e-05
	1989.47	419	0.00173863		1989.47	1087	0.00226918		1988.96	436	0.00235827
	1989.68	544	0.00225731		1989.68	980	0.00204581		1989.17	871	0.00471114
	1989.9	539	0.00223656		1989.9	1087	0.00226918		1989.38	987	0.00533857
	1990.11	640	0.00265566		1990.11	1210	0.00252595		1989.6	1169	0.00632299
	1990.32	566	0.0023486		1990.32	1221	0.00254891		1989.81	1387	0.00750212
	1990.54	562	0.002332		1990.54	1160	0.00242157		1990.02	1742	0.00942228
	1990.75	381	0.00158095		1990.75	1141	0.00238191		1990.23	1694	0.00916265
	1990.96	246	0.00102077		1990.96	858	0.00179113		1990.45	1861	0.0100659
	1991.18	186	0.0007718		1991.18	627	0.0013089		1990.66	1651	0.00893007
	1991.39	63	0.000261416		1991.39	628	0.00131099		1990.88	1558	0.00842704
	1991.6	36	0.000149381		1991.6	609	0.00127132		1991.09	1463	0.0079132
	1991.82	-86	-0.000356854		1991.82	791	0.00165126		1991.3	1275	0.00689633
	1992.03	-100	-0.000414946		1992.03	975	0.00203537		1991.52	989	0.00534939
	1992.24	-56	-0.00023237		1992.24	1312	0.00273888		1991.73	662	0.00358068
	1992.46	-126	-0.000522832		1992.46	1522	0.00317727		1991.94	672	0.00363477
	1992.67	-92	-0.000381751		1992.67	1575	0.00328791		1992.16	257	0.00139008
	1992.88	-63	-0.000261416		1992.88	1568	0.0032733		1992.37	458	0.00247727
	1993.1	-24	-9.95871e-05		1993.1	1558	0.00325242		1992.58	372	0.00201211
	1993.31	27	0.000112036		1993.31	1371	0.00286205		1992.8	564	0.00305061
	1993.52	25	0.000103737		1993.52	1422	0.00296851		1993.01	574	0.0031047
	1993.74	49	0.000203324		1993.74	1198	0.0025009		1993.22	460	0.00248809
	1993.95	54	0.000224071		1993.95	1219	0.00254474		1993.44	472	0.00255299
	1994.17	97	0.000402498		1994.17	1191	0.00248628		1993.65	341	0.00184443
	1994.38	54	0.000224071		1994.38	1168	0.00243827		1993.86	468	0.00253136
	1994.59	193	0.000800846		1994.59	1193	0.00249046		1994.08	76	0.000411075
	1994.81	197	0.000817444		1994.81	1264	0.00263868		1994.29	481	0.00260167
	1995.02	267	0.00110791		1995.02	1219	0.00254474		1994.5	617	0.00333728
	1995.23	419	0.00173863		1995.23	1243	0.00259484		1994.72	491	0.00265576
	1995.45	493	0.00204569		1995.45	1082	0.00225874		1994.93	515	0.00278558
	1995.66	538	0.00223241		1995.66	1124	0.00234642		1995.14	328	0.00177411
	1995.87	614	0.00254777		1995.87	1043	0.00217733		1995.36	119	0.000643657
	1996.09	611	0.00253532		1996.09	1056	0.00220446		1995.57	-190	-0.00102769
	1996.3	737	0.00305815		1996.3	1217	0.00254056		1995.79	41	0.000221764
	1996.52	713	0.00295857		1996.52	1320	0.00275558		1996	49	0.000265035
	1996.73	770	0.00319509		1996.73	1353	0.00282447		1996.21	368	0.00199047
	1996.94	967	0.00401253		1996.94	1177	0.00245706		1996.43	331	0.00179034
	1997.16	962	0.00399178		1997.16	1251	0.00261154		1996.64	438	0.00236909
	1997.37	1063	0.00441088		1997.37	1398	0.00291841		1996.85	739	0.00399717
	1997.58	1091	0.00452706		1997.58	1695	0.00353842		1997.07	1002	0.0054197
	1997.8	1070	0.00443993		1997.8	1851	0.00386407		1997.28	1330	0.00719382
	1998.01	1039	0.00431129		1998.01	1916	0.00399977		1997.5	1716	0.00928165
	1998.23	984	0.00408307		1998.23	2095	0.00437344		1997.71	1776	0.00960618
	1998.44	873	0.00362248		1998.44	2033	0.00424401		1997.92	2004	0.0108394
	1998.65	779	0.00323243		1998.65	1848	0.00385781		1998.14	2230	0.0120618
	1998.87	776	0.00321998		1998.87	1639	0.00342151		1998.35	2276	0.0123106
	1999.08	749	0.00310795		1999.08	1372	0.00286413		1998.56	2564	0.0138684
	1999.29	713	0.00295857		1999.29	1229	0.00256561		1998.78	2833	0.0153234
	1999.51	689	0.00285898		1999.51	1090	0.00227544		1998.99	2717	0.0146959
	1999.72	711	0.00295027		1999.72	1105	0.00230675		1999.21	2552	0.0138035
	1999.94	778	0.00322828		1999.94	774	0.00161577		1999.42	2418	0.0130787
	2000.15	799	0.00331542		2000.15	775	0.00161786		1999.63	2447	0.0132355
	2000.36	861	0.00357269		2000.36	725	0.00151348		1999.85	2544	0.0137602
	2000.58	880	0.00365153		2000.58	626	0.00130681		2000.06	2667	0.0144255
	2000.79	864	0.00358514		2000.79	558	0.00116486		2000.27	2990	0.0161726
	2001.01	792	0.00328638		2001.01	577	0.00120452		2000.49	3416	0.0184767
	2001.22	735	0.00304986		2001.22	471	0.000983241		2000.7	3962	0.02143
	2001.43	649	0.002693		2001.43	246	0.00051354		2000.92	4202	0.0227281
	2001.65	509	0.00211208		2001.65	77	0.000160742		2001.13	4367	0.0236206
	2001.86	526	0.00218262		2001.86	-21	-4.38388e-05		2001.34	4288	0.0231933
	2002.08	426	0.00176767		2002.08	-107	-0.000223369		2001.56	3864	0.0208999
	2002.29	406	0.00168468		2002.29	-11	-2.29632e-05		2001.77	3798	0.0205429
	2002.5	459	0.0019046		2002.5	59	0.000123166		2001.99	3302	0.0178601
	2002.72	452	0.00187556		2002.72	356	0.000743172		2002.2	2975	0.0160914
	2002.93	465	0.0019295		2002.93	572	0.00119408		2002.41	2924	0.0158156
	2003.15	513	0.00212867		2003.15	778	0.00162412		2002.63	2686	0.0145283
	2003.36	563	0.00233615		2003.36	880	0.00183705		2002.84	2467	0.0133437
	2003.57	536	0.00222411		2003.57	998	0.00208339		2003.06	2008	0.010861
	2003.79	557	0.00231125		2003.79	1133	0.00236521		2003.27	1511	0.00817282
	2004	531	0.00220337		2004	1179	0.00246123		2003.48	1220	0.00659884
	2004.22	665	0.00275939		2004.22	1306	0.00272635		2003.7	1070	0.00578751
	2004.43	664	0.00275524		2004.43	1667	0.00347996		2003.91	1272	0.0068801
	2004.64	704	0.00292122		2004.64	1783	0.00372212		2004.13	1730	0.00935737
	2004.86	713	0.00295857		2004.86	1928	0.00402482		2004.34	1893	0.010239
	2005.07	777	0.00322413		2005.07	2005	0.00418556		2004.55	1997	0.0108015
	2005.29	800	0.00331957		2005.29	2047	0.00427324		2004.77	2249	0.0121646
	2005.5	760	0.00315359		2005.5	2210	0.00461351		2004.98	2395	0.0129543
	2005.72	681	0.00282578		2005.72	2158	0.00450496		2005.2	2384	0.0128948
	2005.93	554	0.0022988		2005.93	2447	0.00510826		2005.41	2395	0.0129543
	2006.14	430	0.00178427		2006.14	2569	0.00536294		2005.63	2422	0.0131003
	2006.36	364	0.0015104		2006.36	2698	0.00563224		2005.84	2032	0.0109909
	2006.57	221	0.000917031		2006.57	2884	0.00602052		2006.05	2230	0.0120618
	2006.79	177	0.000734455		2006.79	3087	0.0064443		2006.27	1989	0.0107583
	2007	81	0.000336107		2007	3264	0.0068138		2006.48	2252	0.0121808
	2007.21	10	4.14946e-05		2007.21	3179	0.00663636		2006.7	2485	0.0134411
	2007.43	-20	-8.29893e-05		2007.43	3101	0.00647353		2006.91	2653	0.0143498
	2007.64	-14	-5.80925e-05		2007.64	2948	0.00615413		2007.12	3044	0.0164646
	2007.86	-144	-0.000597523		2007.86	2870	0.0059913		2007.34	3207	0.0173463
	2008.07	-258	-0.00107056		2008.07	2692	0.00561971		2007.55	3197	0.0172922
	2008.29	-252	-0.00104566		2008.29	2474	0.00516463		2007.77	3546	0.0191799
	2008.5	-301	-0.00124899		2008.5	2147	0.00448199		2007.98	3618	0.0195693
	2008.72	-366	-0.0015187		2008.72	2049	0.00427741		2008.2	3775	0.0204185
	2008.93	-420	-0.00174277		2008.93	2040	0.00425862		2008.41	3686	0.0199371
	2009.14	-457	-0.0018963		2009.14	2085	0.00435256		2008.62	3809	0.0206024
	2009.36	-486	-0.00201664		2009.36	1861	0.00388495		2008.84	3881	0.0209919
	2009.57	-515	-0.00213697		2009.57	1924	0.00401647		2009.05	3835	0.0207431
	2009.79	-454	-0.00188386		2009.79	1891	0.00394758		2009.27	3404	0.0184118
	2010	-465	-0.0019295		2010	1717	0.00358434		2009.48	3140	0.0169839
	2010.22	-352	-0.00146061		2010.22	1487	0.0031042		2009.7	2824	0.0152747
	2010.43	-288	-0.00119505		2010.43	1241	0.00259066		2009.91	2489	0.0134627
	2010.64	-182	-0.000755202		2010.64	950	0.00198318		2010.13	1875	0.0101417
	2010.86	-88	-0.000365153		2010.86	581	0.00121287		2010.34	1385	0.00749131
	2011.07	-59	-0.000244818		2011.07	480	0.00100203		2010.55	1173	0.00634462
	2011.29	-77	-0.000319509		2011.29	254	0.00053024		2010.77	1147	0.00620399
	2011.5	-88	-0.000365153		2011.5	31	6.47144e-05		2010.98	868	0.00469491
	2011.72	-117	-0.000485487		2011.72	64	0.000133604		2011.2	984	0.00532234
	2011.93	-183	-0.000759352		2011.93	-206	-0.000430037		2011.41	858	0.00464082
	2012.15	-172	-0.000713708		2012.15	-175	-0.000365323		2011.63	801	0.00433252
	2012.36	-301	-0.00124899		2012.36	-372	-0.000776573		2011.84	550	0.00297489
	2012.58	-327	-0.00135687		2012.58	-330	-0.000688895		2012.06	542	0.00293162
	2012.79	-358	-0.00148551		2012.79	-356	-0.000743172		2012.27	681	0.00368345
	2013	-367	-0.00152285		2013	-524	-0.00109388		2012.48	820	0.00443529
	2013.22	-324	-0.00134443		2013.22	-361	-0.000753609		2012.7	587	0.00317502
	2013.43	-302	-0.00125314		2013.43	-306	-0.000638794		2012.91	691	0.00373754
	2013.65	-231	-0.000958526		2013.65	-196	-0.000409162		2013.13	550	0.00297489
	2013.86	-179	-0.000742754		2013.86	17	3.54885e-05		2013.34	383	0.0020716
	2014.08	-130	-0.00053943		2014.08	226	0.000471789		2013.56	216	0.00116832
	2014.29	-89	-0.000369302		2014.29	370	0.000772397		2013.77	122	0.000659884
	2014.51	-99	-0.000410797		2014.51	473	0.000987416		2013.99	304	0.0016443
	2014.72	15	6.2242e-05		2014.72	471	0.000983241		2014.2	513	0.00277476
	2014.94	69	0.000286313		2014.94	596	0.00124419		2014.42	663	0.00358609
	2015.15	157	0.000651466		2015.15	553	0.00115442		2014.63	920	0.00497617
	2015.37	238	0.000987572		2015.37	514	0.00107301		2014.84	1151	0.00622563
	2015.58	400	0.00165979		2015.58	478	0.000997854		2015.06	984	0.00532234
	2015.8	384	0.00159339		2015.8	488	0.00101873		2015.27	1125	0.006085
	2016.01	406	0.00168468		2016.01	312	0.000651319		2015.49	923	0.0049924
	2016.22	526	0.00218262		2016.22	329	0.000686807		2015.7	534	0.00288834
	2016.44	502	0.00208303		2016.44	297	0.000620006		2015.92	59	0.000319124
	2016.65	466	0.00193365		2016.65	79	0.000164917		2016.13	-454	-0.00245563
	2016.87	455	0.00188801		2016.87	87	0.000181618		2016.35	-1199	-0.00648525
	2017.08	489	0.00202909		2017.08	68	0.000141954		2016.56	-1453	-0.00785911
	2017.3	445	0.00184651		2017.3	-122	-0.000254682		2016.78	-1411	-0.00763194
	2017.51	359	0.00148966		2017.51	-52	-0.000108553		2016.99	-1565	-0.0084649
	2017.73	352	0.00146061		2017.73	-102	-0.000212931		2017.21	-1100	-0.00594977
	2017.94	253	0.00104981		2017.94	-164	-0.00034236		2017.42	-935	-0.00505731
	2018.16	160	0.000663914		2018.16	-346	-0.000722296		2017.64	-911	-0.00492749
	2018.37	193	0.000800846		2018.37	-155	-0.000323572		2017.85	-785	-0.00424597
	2018.59	184	0.000763501		2018.59	-37	-7.72397e-05		2018.07	-531	-0.00287212
	2018.8	283	0.0011743		2018.8	233	0.000486402		2018.28	-323	-0.00174707
	2019.02	330	0.00136932		2019.02	380	0.000793273		2018.5	-218	-0.00117914
	2019.23	303	0.00125729		2019.23	438	0.000914352		2018.71	177	0.000957373
	2019.45	346	0.00143571		2019.45	404	0.000843375		2018.93	-196	-0.00106014
	2019.66	235	0.000975124		2019.66	580	0.00121079		2019.14	-443	-0.00239614
	2019.88	295	0.00122409		2019.88	469	0.000979066		2019.36	-514	-0.00278017
	2020.09	364	0.0015104		2020.09	495	0.00103334		2019.57	-682	-0.00368886
	2020.31	418	0.00173448		2020.31	420	0.000876775		2019.79	-936	-0.00506272
	2020.52	449	0.00186311		2020.52	464	0.000968628		2020	-1089	-0.00589028
	2020.74	383	0.00158924		2020.74	427	0.000891388		2020.21	-649	-0.00351037
	2020.95	412	0.00170958		2020.95	421	0.000878863		2020.43	-507	-0.0027423
	2021.17	391	0.00162244		2021.17	448	0.000935227		2020.64	-36	-0.00019472
	2021.38	418	0.00173448		2021.38	425	0.000887213		2020.86	590	0.00319124
	2021.6	573	0.00237764		2021.6	515	0.00107509		2021.07	938	0.00507353
	2021.81	628	0.00260586		2021.81	627	0.0013089		2021.29	1474	0.0079727
	2022.03	692	0.00287143		2022.03	646	0.00134856		2021.5	1758	0.00950882
	2022.24	740	0.0030706		2022.24	600	0.00125254		2021.72	1720	0.00930328
	2022.46	729	0.00302496		2022.46	403	0.000841287		2021.93	1628	0.00880566
	2022.67	732	0.00303741		2022.67	476	0.000993679		2022.15	1503	0.00812955
	2022.89	712	0.00295442		2022.89	340	0.000709771		2022.37	1686	0.00911938
	2023.1	721	0.00299176		2023.1	481	0.00100412		2022.58	1640	0.00887057
	2023.32	661	0.0027428		2023.32	264	0.000551116		2022.8	1646	0.00890302
	2023.53	636	0.00263906		2023.53	198	0.000413337		2023.01	1737	0.00939523
	2023.75	677	0.00280919		2023.75	391	0.000816236		2023.23	2045	0.0110612
	2023.96	550	0.00228221		2023.96	464	0.000968628		2023.44	2028	0.0109692
	2024.18	540	0.00224071		2024.18	626	0.00130681		2023.66	2107	0.0113965
	2024.39	450	0.00186726		2024.39	654	0.00136526		2023.87	2372	0.0128299
	2024.61	434	0.00180087		2024.61	622	0.00129846		2024.09	2754	0.0148961
	2024.82	306	0.00126974		2024.82	526	0.00109806		2024.3	3159	0.0170867
	2025.04	295	0.00122409		2025.04	404	0.000843375		2024.52	3098	0.0167567
	2025.26	325	0.00134858		2025.26	521	0.00108762		2024.73	3321	0.0179629
	2025.47	342	0.00141912		2025.47	352	0.000734821		2024.95	3364	0.0181955
	2025.69	207	0.000858939		2025.69	149	0.000311047		2025.16	3453	0.0186769
	2025.9	220	0.000912882		2025.9	185	0.000386199		2025.38	3164	0.0171137
	2026.12	147	0.000609971		2026.12	-151	-0.000315222		2025.59	3127	0.0169136
	2026.33	168	0.00069711		2026.33	-104	-0.000217106		2025.81	3284	0.0177628
	2026.55	134	0.000556028		2026.55	-107	-0.000223369		2026.02	3351	0.0181252
	2026.76	65	0.000269715		2026.76	-80	-0.000167005		2026.24	3500	0.0189311
	2026.98	-7	-2.90462e-05		2026.98	60	0.000125254		2026.45	3188	0.0172435
	2027.19	20	8.29893e-05		2027.19	200	0.000417512		2026.67	2700	0.014604
	2027.41	-30	-0.000124484		2027.41	332	0.00069307		2026.88	1685	0.00911397
	2027.62	-19	-7.88398e-05		2027.62	338	0.000705595		2027.1	1076	0.00581996
	2027.84	7	2.90462e-05		2027.84	476	0.000993679		2027.31	104	0.000562524
	2028.05	-16	-6.63914e-05		2028.05	564	0.00117738		2027.53	-561	-0.00303438
	2028.27	-13	-5.3943e-05		2028.27	474	0.000989504		2027.75	-801	-0.00433252
	2028.49	1	4.14946e-06		2028.49	456	0.000951928		2027.96	-794	-0.00429465
	2028.7	15	6.2242e-05		2028.7	453	0.000945665		2028.18	-617	-0.00333728
	2028.92	104	0.000431544		2028.92	616	0.00128594		2028.39	-189	-0.00102228
	2029.13	145	0.000601672		2029.13	850	0.00177443		2028.61	-142	-0.000768062
	2029.35	261	0.00108301		2029.35	830	0.00173268		2028.82	27	0.00014604
	2029.56	357	0.00148136		2029.56	746	0.00155732		2029.04	-93	-0.000503026
	2029.78	435	0.00180502		2029.78	800	0.00167005		2029.25	-423	-0.00228796
	2029.99	425	0.00176352		2029.99	571	0.001192		2029.47	-450	-0.002434
	2030.21	406	0.00168468		2030.21	307	0.000640881		2029.68	-848	-0.00458673
	2030.42	364	0.0015104		2030.42	217	0.000453001		2029.9	-823	-0.00445151
	2030.64	276	0.00114525		2030.64	131	0.00027347		2030.11	-1084	-0.00586323
	2030.86	186	0.0007718		2030.86	-33	-6.88895e-05		2030.33	-960	-0.00519253
	2031.07	124	0.000514533		2031.07	11	2.29632e-05		2030.55	-980	-0.00530071
	2031.29	76	0.000315359		2031.29	-78	-0.00016283		2030.76	-983	-0.00531693
	2031.5	19	7.88398e-05		2031.5	28	5.84517e-05		2030.98	-1213	-0.00656098
	2031.72	12	4.97936e-05		2031.72	-44	-9.18527e-05		2031.19	-893	-0.00483013
	2031.93	-11	-4.56441e-05		2031.93	-205	-0.00042795		2031.41	-1091	-0.00590109
	2032.15	98	0.000406647		2032.15	-213	-0.00044465		2031.62	-1081	-0.005847
	2032.36	15	6.2242e-05		2032.36	-126	-0.000263033		2031.84	-782	-0.00422975
	2032.58	40	0.000165979		2032.58	-119	-0.00024842		2032.05	-752	-0.00406748
	2032.8	146	0.000605822		2032.8	-234	-0.000488489		2032.27	-701	-0.00379163
	2033.01	179	0.000742754		2033.01	-155	-0.000323572		2032.49	-812	-0.00439201
	2033.23	192	0.000796697		2033.23	-174	-0.000363236		2032.7	-910	-0.00492209
	2033.44	212	0.000879686		2033.44	-192	-0.000400812		2032.92	-1137	-0.0061499
	2033.66	207	0.000858939		2033.66	-127	-0.00026512		2033.13	-1015	-0.00549002
	2033.87	267	0.00110791		2033.87	-45	-9.39402e-05		2033.35	-735	-0.00397553
	2034.09	154	0.000639017		2034.09	77	0.000160742		2033.56	-468	-0.00253136
	2034.31	150	0.00062242		2034.31	338	0.000705595		2033.78	-328	-0.00177411
	2034.52	102	0.000423245		2034.52	618	0.00129011		2034	-86	-0.000465164
	2034.74	195	0.000809145		2034.74	688	0.00143624		2034.21	79	0.000427302
	2034.95	232	0.000962676		2034.95	983	0.00205207		2034.43	-60	-0.000324533
	2035.17	238	0.000987572		2035.17	1099	0.00229423		2034.64	-1	-5.40888e-06
	2035.38	277	0.0011494		2035.38	1025	0.00213975		2034.86	93	0.000503026
	2035.6	216	0.000896284		2035.6	923	0.00192682		2035.07	-165	-0.000892466
	2035.82	206	0.00085479		2035.82	920	0.00192056		2035.29	-248	-0.0013414
	2036.03	224	0.00092948		2036.03	696	0.00145294		2035.51	172	0.000930328
	2036.25	190	0.000788398		2036.25	700	0.00146129		2035.72	362	0.00195802
	2036.46	185	0.000767651		2036.46	481	0.00100412		2035.94	575	0.00311011
	2036.68	237	0.000983423		2036.68	375	0.000782835		2036.15	598	0.00323451
	2036.9	227	0.000941928		2036.9	258	0.000538591		2036.37	904	0.00488963
	2037.11	248	0.00102907		2037.11	207	0.000432125		2036.58	950	0.00513844
	2037.33	282	0.00117015		2037.33	57	0.000118991		2036.8	978	0.00528989
	2037.54	342	0.00141912		2037.54	-115	-0.000240069		2037.02	1045	0.00565228
	2037.76	331	0.00137347		2037.76	-123	-0.00025677		2037.23	1016	0.00549543
	2037.97	410	0.00170128		2037.97	-282	-0.000588692		2037.45	945	0.0051114
	2038.19	321	0.00133198		2038.19	-232	-0.000484314		2037.66	840	0.00454346
	2038.41	317	0.00131538		2038.41	-259	-0.000540678		2037.88	675	0.003651
	2038.62	239	0.000991722		2038.62	-197	-0.000411249		2038.1	625	0.00338055
	2038.84	196	0.000813295		2038.84	-100	-0.000208756		2038.31	543	0.00293702
	2039.05	111	0.00046059		2039.05	-64	-0.000133604		2038.53	505	0.00273149
	2039.27	67	0.000278014		2039.27	23	4.80139e-05		2038.74	301	0.00162807
	2039.49	100	0.000414946		2039.49	136	0.000283908		2038.96	543	0.00293702
	2039.7	89	0.000369302		2039.7	186	0.000388286		2039.18	129	0.000697746
	2039.92	89	0.000369302		2039.92	365	0.00076196		2039.39	-213	-0.00115209
	2040.13	210	0.000871387		2040.13	416	0.000868425		2039.61	-20	-0.000108178
	2040.35	309	0.00128218		2040.35	492	0.00102708		2039.82	-114	-0.000616613
	2040.57	391	0.00162244		2040.57	530	0.00110641		2040.04	-324	-0.00175248
	2040.78	406	0.00168468		2040.78	536	0.00111893		2040.26	-408	-0.00220682
	2041	450	0.00186726		2041	671	0.00140075		2040.47	-382	-0.00206619
	2041.21	530	0.00219922		2041.21	821	0.00171389		2040.69	-130	-0.000703155
	2041.43	500	0.00207473		2041.43	947	0.00197692		2040.9	105	0.000567933
	2041.65	527	0.00218677		2041.65	1062	0.00221699		2041.12	1	5.40888e-06
	2041.86	547	0.00226976		2041.86	869	0.00181409		2041.34	351	0.00189852
	2042.08	476	0.00197514		2042.08	874	0.00182453		2041.55	528	0.00285589
	2042.3	421	0.00174692		2042.3	802	0.00167422		2041.77	604	0.00326697
	2042.51	345	0.00143156		2042.51	743	0.00155106		2041.98	1097	0.00593355
	2042.73	221	0.000917031		2042.73	592	0.00123584		2042.2	1156	0.00625267
	2042.94	68	0.000282164		2042.94	604	0.00126089		2042.42	1195	0.00646362
	2043.16	-14	-5.80925e-05		2043.16	590	0.00123166		2042.63	1254	0.00678274
	2043.38	52	0.000215772		2043.38	648	0.00135274		2042.85	1621	0.0087678
	2043.59	101	0.000419096		2043.59	665	0.00138823		2043.06	1535	0.00830264
	2043.81	156	0.000647316		2043.81	825	0.00172224		2043.28	1549	0.00837836
	2044.03	257	0.00106641		2044.03	868	0.001812		2043.5	1490	0.00805924
	2044.24	355	0.00147306		2044.24	840	0.00175355		2043.71	1729	0.00935196
	2044.46	394	0.00163489		2044.46	724	0.00151139		2043.93	1830	0.00989826
	2044.67	322	0.00133613		2044.67	594	0.00124001		2044.15	2252	0.0121808
	2044.89	287	0.0011909		2044.89	336	0.00070142		2044.36	2343	0.012673
	2045.11	161	0.000668064		2045.11	302	0.000630443		2044.58	2693	0.0145661
	2045.32	170	0.000705409		2045.32	53	0.000110641		2044.79	2802	0.0151557
	2045.54	81	0.000336107		2045.54	40	8.35024e-05		2045.01	3213	0.0173787
	2045.76	-39	-0.000161829		2045.76	68	0.000141954		2045.23	3410	0.0184443
	2045.97	-10	-4.14946e-05		2045.97	-29	-6.05393e-05		2045.44	3729	0.0201697
	2046.19	-39	-0.000161829		2046.19	294	0.000613743		2045.66	3808	0.020597
	2046.4	-62	-0.000257267		2046.4	643	0.0013423		2045.88	4165	0.022528
	2046.62	-78	-0.000323658		2046.62	656	0.00136944		2046.09	4363	0.023599
	2046.84	-178	-0.000738605		2046.84	774	0.00161577		2046.31	4720	0.0255299
	2047.05	-173	-0.000717857		2047.05	824	0.00172015		2046.52	4971	0.0268876
	2047.27	-132	-0.000547729		2047.27	869	0.00181409		2046.74	5384	0.0291214
	2047.49	-146	-0.000605822		2047.49	752	0.00156985		2046.96	5432	0.0293811
	2047.7	-91	-0.000377601		2047.7	633	0.00132143		2047.17	6002	0.0324641
	2047.92	-50	-0.000207473		2047.92	430	0.000897651		2047.39	6319	0.0341787
	2048.14	-94	-0.00039005		2048.14	290	0.000605393		2047.61	6722	0.0363585
	2048.35	-97	-0.000402498		2048.35	74	0.000154479		2047.82	6987	0.0377919
	2048.57	-97	-0.000402498		2048.57	-222	-0.000463438		2048.04	6895	0.0372943
	2048.79	-29	-0.000120334		2048.79	-323	-0.000674282		2048.26	6849	0.0370455
	2049	-126	-0.000522832		2049	-360	-0.000751522		2048.47	6291	0.0340273
	2049.22	-44	-0.000182576		2049.22	-447	-0.00093314		2048.69	5972	0.0323019
	2049.43	-50	-0.000207473		2049.43	-515	-0.00107509		2048.91	5669	0.030663
	2049.65	-10	-4.14946e-05		2049.65	-630	-0.00131516		2049.12	5370	0.0290457
	2049.87	16	6.63914e-05		2049.87	-545	-0.00113772		2049.34	5219	0.028229
	2050.08	19	7.88398e-05		2050.08	-739	-0.00154271		2049.55	4673	0.0252757
	2050.3	91	0.000377601		2050.3	-634	-0.00132351		2049.77	5027	0.0271905
	2050.52	56	0.00023237		2050.52	-658	-0.00137361		2049.99	5018	0.0271418
	2050.73	37	0.00015353		2050.73	-737	-0.00153853		2050.2	5197	0.02811
	2050.95	-35	-0.000145231		2050.95	-705	-0.00147173		2050.42	5500	0.0297489
	2051.17	-130	-0.00053943		2051.17	-667	-0.0013924		2050.64	6078	0.0328752
	2051.38	-225	-0.000933629		2051.38	-637	-0.00132978		2050.85	6446	0.0348657
	2051.6	-349	-0.00144816		2051.6	-512	-0.00106883		2051.07	6617	0.0357906
	2051.82	-470	-0.00195025		2051.82	-483	-0.00100829		2051.29	6601	0.035704
	2052.03	-447	-0.00185481		2052.03	-423	-0.000883038		2051.5	6495	0.0351307
	2052.25	-428	-0.00177597		2052.25	-105	-0.000219194		2051.72	6510	0.0352118
	2052.47	-353	-0.00146476		2052.47	179	0.000373673		2051.94	6360	0.0344005
	2052.68	-223	-0.00092533		2052.68	381	0.000795361		2052.15	5908	0.0319557
	2052.9	-172	-0.000713708		2052.9	325	0.000678457		2052.37	5536	0.0299436
	2053.12	-97	-0.000402498		2053.12	331	0.000690983		2052.59	4987	0.0269741
	2053.33	-89	-0.000369302		2053.33	459	0.00095819		2052.8	4183	0.0226254
	2053.55	38	0.00015768		2053.55	360	0.000751522		2053.02	3701	0.0200183
	2053.77	118	0.000489637		2053.77	587	0.0012254		2053.24	3467	0.0187526
	2053.98	224	0.00092948		2053.98	389	0.000812061		2053.45	3213	0.0173787
	2054.2	223	0.00092533		2054.2	393	0.000820411		2053.67	3015	0.0163078
	2054.42	197	0.000817444		2054.42	395	0.000824586		2053.89	3184	0.0172219
	2054.64	60	0.000248968		2054.64	437	0.000912264		2054.1	3008	0.0162699
	2054.85	14	5.80925e-05		2054.85	403	0.000841287		2054.32	2731	0.0147717
	2055.07	-160	-0.000663914		2055.07	402	0.000839199		2054.54	2408	0.0130246
	2055.29	-311	-0.00129048		2055.29	538	0.00112311		2054.75	2186	0.0118238
	2055.5	-433	-0.00179672		2055.5	695	0.00145085		2054.97	1566	0.00847031
	2055.72	-472	-0.00195855		2055.72	656	0.00136944		2055.19	1739	0.00940605
	2055.94	-444	-0.00184236		2055.94	954	0.00199153		2055.4	1321	0.00714514
	2056.15	-363	-0.00150626		2056.15	948	0.00197901		2055.62	1325	0.00716677
	2056.37	-327	-0.00135687		2056.37	1040	0.00217106		2055.84	725	0.00392144
	2056.59	-236	-0.000979273		2056.59	894	0.00186628		2056.06	286	0.00154694
	2056.8	-32	-0.000132783		2056.8	890	0.00185793		2056.27	-102	-0.000551706
	2057.02	155	0.000643167		2057.02	424	0.000885126		2056.49	-211	-0.00114127
	2057.24	294	0.00121994		2057.24	221	0.000461351		2056.71	-300	-0.00162267
	2057.45	414	0.00171788		2057.45	-52	-0.000108553		2056.92	-309	-0.00167135
	2057.67	534	0.00221581		2057.67	-280	-0.000584517		2057.14	19	0.000102769
	2057.89	602	0.00249798		2057.89	-340	-0.000709771		2057.36	187	0.00101146
	2058.11	707	0.00293367		2058.11	-233	-0.000486402		2057.57	643	0.00347791
	2058.32	786	0.00326148		2058.32	-203	-0.000423775		2057.79	961	0.00519794
	2058.54	799	0.00331542		2058.54	30	6.26268e-05		2058.01	1130	0.00611204
	2058.76	793	0.00329052		2058.76	9	1.8788e-05		2058.22	1661	0.00898416
	2058.97	717	0.00297517		2058.97	156	0.000325659		2058.44	1407	0.0076103
	2059.19	681	0.00282578		2059.19	110	0.000229632		2058.66	1452	0.0078537
	2059.41	637	0.00264321		2059.41	-9	-1.8788e-05		2058.88	1223	0.00661507
	2059.62	571	0.00236934		2059.62	-188	-0.000392461		2059.09	757	0.00409453
	2059.84	526	0.00218262		2059.84	-70	-0.000146129		2059.31	201	0.00108719
	2060.06	470	0.00195025		2060.06	-142	-0.000296434		2059.53	-669	-0.00361854
	2060.28	468	0.00194195		2060.28	-34	-7.09771e-05		2059.74	-1503	-0.00812955
	2060.49	419	0.00173863		2060.49	62	0.000129429		2059.96	-1903	-0.0102931
	2060.71	434	0.00180087		2060.71	244	0.000509365		2060.18	-2559	-0.0138413
	2060.93	288	0.00119505		2060.93	322	0.000672195		2060.39	-2816	-0.0152314
	2061.14	204	0.000846491		2061.14	461	0.000962365		2060.61	-3022	-0.0163456
	2061.36	217	0.000900434		2061.36	464	0.000968628		2060.83	-2838	-0.0153504
	2061.58	78	0.000323658		2061.58	528	0.00110223		2061.05	-2983	-0.0161347
	2061.8	58	0.000240669		2061.8	593	0.00123792		2061.26	-2878	-0.0155668
	2062.01	62	0.000257267		2062.01	622	0.00129846		2061.48	-2448	-0.0132409
	2062.23	67	0.000278014		2062.23	576	0.00120243		2061.7	-1734	-0.00937901
	2062.45	25	0.000103737		2062.45	703	0.00146756		2061.91	-1311	-0.00709105
	2062.67	-12	-4.97936e-05		2062.67	802	0.00167422		2062.13	-1000	-0.00540888
	2062.88	-39	-0.000161829		2062.88	729	0.00152183		2062.35	-918	-0.00496536
	2063.1	33	0.000136932		2063.1	875	0.00182662		2062.57	-838	-0.00453265
	2063.32	87	0.000361003		2063.32	911	0.00190177		2062.78	-781	-0.00422434
	2063.53	207	0.000858939		2063.53	951	0.00198527		2063	-515	-0.00278558
	2063.75	290	0.00120334		2063.75	902	0.00188298		2063.22	-557	-0.00301275
	2063.97	280	0.00116185		2063.97	928	0.00193726		2063.44	-397	-0.00214733
	2064.19	313	0.00129878		2064.19	879	0.00183497		2063.65	336	0.00181739
	2064.4	405	0.00168053		2064.4	936	0.00195396		2063.87	721	0.00389981
	2064.62	343	0.00142327		2064.62	907	0.00189342		2064.09	1493	0.00807546
	2064.84	438	0.00181747		2064.84	857	0.00178904		2064.3	2188	0.0118346
	2065.06	450	0.00186726		2065.06	703	0.00146756		2064.52	2784	0.0150583
	2065.27	428	0.00177597		2065.27	469	0.000979066		2064.74	2913	0.0157561
	2065.49	449	0.00186311		2065.49	232	0.000484314		2064.96	2932	0.0158588
	2065.71	439	0.00182161		2065.71	159	0.000331922		2065.17	2636	0.0142578
	2065.93	399	0.00165564		2065.93	84	0.000175355		2065.39	2350	0.0127109
	2066.14	331	0.00137347		2066.14	-7	-1.46129e-05		2065.61	2214	0.0119753
	2066.36	342	0.00141912		2066.36	156	0.000325659		2065.83	2086	0.0112829
	2066.58	239	0.000991722		2066.58	241	0.000503102		2066.04	1723	0.00931951
	2066.79	257	0.00106641		2066.79	454	0.000947753		2066.26	1293	0.00699369
	2067.01	153	0.000634868		2067.01	387	0.000807886		2066.48	1102	0.00596059
	2067.23	184	0.000763501		2067.23	291	0.00060748		2066.7	1126	0.0060904
	2067.45	139	0.000576775		2067.45	370	0.000772397		2066.91	1165	0.00630135
	2067.66	237	0.000983423		2067.66	173	0.000361148		2067.13	1225	0.00662588
	2067.88	359	0.00148966		2067.88	268	0.000559466		2067.35	1593	0.00861635
	2068.1	505	0.00209548		2068.1	63	0.000131516		2067.57	1512	0.00817823
	2068.32	572	0.00237349		2068.32	278	0.000580342		2067.78	1330	0.00719382
	2068.53	697	0.00289218		2068.53	253	0.000528153		2068	1501	0.00811874
	2068.75	601	0.00249383		2068.75	481	0.00100412		2068.22	1038	0.00561442
	2068.97	604	0.00250628		2068.97	788	0.001645		2068.44	1012	0.00547379
	2069.19	518	0.00214942		2069.19	894	0.00186628		2068.65	593	0.00320747
	2069.41	380	0.0015768		2069.41	759	0.00158446		2068.87	860	0.00465164
	2069.62	291	0.00120749		2069.62	753	0.00157193		2069.09	490	0.00265035
	2069.84	132	0.000547729		2069.84	461	0.000962365		2069.31	609	0.00329401
	2070.06	1	4.14946e-06		2070.06	267	0.000557379		2069.52	461	0.0024935
	2070.28	2	8.29893e-06		2070.28	-21	-4.38388e-05		2069.74	367	0.00198506
	2070.49	-94	-0.00039005		2070.49	-269	-0.000561554		2069.96	520	0.00281262
	2070.71	-43	-0.000178427		2070.71	-364	-0.000759872		2070.18	604	0.00326697
	2070.93	-26	-0.000107886		2070.93	-453	-0.000945665		2070.39	446	0.00241236
	2071.15	82	0.000340256		2071.15	-655	-0.00136735		2070.61	251	0.00135763
	2071.36	186	0.0007718		2071.36	-794	-0.00165752		2070.83	71	0.000384031
	2071.58	412	0.00170958		2071.58	-752	-0.00156985		2071.05	60	0.000324533
	2071.8	667	0.00276769		2071.8	-652	-0.00136109		2071.26	312	0.00168757
	2072.02	979	0.00406232		2072.02	-544	-0.00113563		2071.48	184	0.000995235
	2072.24	1371	0.00568891		2072.24	-431	-0.000899739		2071.7	298	0.00161185
	2072.45	1847	0.00766406		2072.45	-309	-0.000645056		2071.92	130	0.000703155
	2072.67	2531	0.0105023		2072.67	5	1.04378e-05		2072.13	110	0.000594977
	2072.89	3227	0.0133903		2072.89	136	0.000283908		2072.35	248	0.0013414
	2073.11	4103	0.0170252		2073.11	483	0.00100829		2072.57	220	0.00118995
	2073.32	5286	0.0219341		2073.32	633	0.00132143		2072.79	312	0.00168757
	2073.54	6684	0.027735		2073.54	672	0.00140284		2073.01	371	0.0020067
	2073.76	8282	0.0343659		2073.76	765	0.00159698		2073.22	701	0.00379163
	2073.98	10065	0.0417644		2073.98	880	0.00183705		2073.44	975	0.00527366
	2074.2	12116	0.0502749		2074.2	1113	0.00232345		2073.66	1350	0.00730199
	2074.41	14396	0.0597357		2074.41	1358	0.00283491		2073.88	1956	0.0105798
	2074.63	16870	0.0700015		2074.63	1585	0.00330878		2074.09	2249	0.0121646
	2074.85	19399	0.0804954		2074.85	1536	0.00320649		2074.31	2568	0.01389
	2075.07	21946	0.0910641		2075.07	1769	0.00369289		2074.53	3003	0.0162429
	2075.28	24322	0.100923		2075.28	1694	0.00353633		2074.75	3231	0.0174761
	2075.5	26615	0.110438		2075.5	1789	0.00373465		2074.97	3398	0.0183794
	2075.72	28571	0.118554		2075.72	1668	0.00348205		2075.18	3902	0.0211055
	2075.94	30181	0.125235		2075.94	1517	0.00316683		2075.4	4329	0.0234151
	2076.16	31277	0.129783		2076.16	1566	0.00326912		2075.62	4616	0.0249674
	2076.37	31968	0.13265		2076.37	1483	0.00309585		2075.84	4650	0.0251513
	2076.59	32093	0.133169		2076.59	1502	0.00313552		2076.06	5034	0.0272283
	2076.81	31876	0.132268		2076.81	1360	0.00283908		2076.27	5377	0.0290836
	2077.03	31087	0.128994		2077.03	1400	0.00292258		2076.49	5876	0.0317826
	2077.25	29914	0.124127		2077.25	1474	0.00307706		2076.71	6251	0.0338109
	2077.46	28314	0.117488		2077.46	1487	0.0031042		2076.93	6382	0.0345195
	2077.68	26467	0.109824		2077.68	1498	0.00312717		2077.15	6556	0.0354606
	2077.9	24414	0.101305		2077.9	1387	0.00289545		2077.36	6637	0.0358988
	2078.12	22304	0.0925496		2078.12	1359	0.00283699		2077.58	6504	0.0351794
	2078.34	20205	0.0838399		2078.34	1262	0.0026345		2077.8	6361	0.0344059
	2078.55	18152	0.0753211		2078.55	1176	0.00245497		2078.02	6400	0.0346169
	2078.77	16226	0.0673292		2078.77	1045	0.0021815		2078.24	6251	0.0338109
	2078.99	14335	0.0594826		2078.99	959	0.00200197		2078.45	5644	0.0305277
	2079.21	12559	0.0521131		2079.21	731	0.00152601		2078.67	5338	0.0288726
	2079.43	11008	0.0456773		2079.43	566	0.00118156		2078.89	5126	0.0277259
	2079.65	9625	0.0399386		2079.65	290	0.000605393		2079.11	4651	0.0251567
	2079.86	8218	0.0341003		2079.86	306	0.000638794		2079.33	4259	0.0230364
	2080.08	7094	0.0294363		2080.08	87	0.000181618		2079.54	3977	0.0215111
	2080.3	6010	0.0249383		2080.3	58	0.000121079		2079.76	3482	0.0188337
	2080.52	4982	0.0206726		2080.52	-109	-0.000227544		2079.98	2943	0.0159183
	2080.74	4276	0.0177431		2080.74	-57	-0.000118991		2080.2	2625	0.0141983
	2080.95	3594	0.0149132		2080.95	-163	-0.000340272		2080.42	2309	0.0124891
	2081.17	3009	0.0124857		2081.17	-246	-0.00051354		2080.63	1903	0.0102931
	2081.39	2612	0.0108384		2081.39	-249	-0.000519803		2080.85	1786	0.00966027
	2081.61	2330	0.00966825		2081.61	-467	-0.000974891		2081.07	1525	0.00824855
	2081.83	2092	0.00868068		2081.83	-526	-0.00109806		2081.29	1471	0.00795647
	2082.05	1935	0.00802921		2082.05	-424	-0.000885126		2081.51	1735	0.00938441
	2082.26	1738	0.00721177		2082.26	-24	-5.01015e-05		2081.73	1353	0.00731822
	2082.48	1579	0.006552		2082.48	83	0.000173268		2081.94	1053	0.00569556
	2082.7	1484	0.0061578		2082.7	348	0.000726471		2082.16	1083	0.00585782
	2082.92	1373	0.00569721		2082.92	700	0.00146129		2082.38	459	0.00248268
	2083.14	1420	0.00589224		2083.14	768	0.00160325		2082.6	387	0.00209324
	2083.36	1508	0.00625739		2083.36	952	0.00198736		2082.82	388	0.00209865
	2083.57	1675	0.00695035		2083.57	931	0.00194352		2083.03	342	0.00184984
	2083.79	1922	0.00797527		2083.79	1006	0.00210009		2083.25	403	0.00217978
	2084.01	2046	0.0084898		2084.01	917	0.00191429		2083.47	499	0.00269903
	2084.23	2255	0.00935704		2084.23	883	0.00184332		2083.69	411	0.00222305
	2084.45	2487	0.0103197		2084.45	772	0.0016116		2083.91	489	0.00264494
	2084.67	2717	0.0112741		2084.67	564	0.00117738		2084.13	619	0.0033481
	2084.88	2954	0.0122575		2084.88	302	0.000630443		2084.34	438	0.00236909
	2085.1	3108	0.0128965		2085.1	262	0.000546941		2084.56	511	0.00276394
	2085.32	3172	0.0131621		2085.32	177	0.000369498		2084.78	463	0.00250431
	2085.54	3370	0.0139837		2085.54	87	0.000181618		2085	432	0.00233664
	2085.76	3347	0.0138883		2085.76	61	0.000127341		2085.22	372	0.00201211
	2085.98	3377	0.0140127		2085.98	-145	-0.000302696		2085.44	304	0.0016443
	2086.19	3464	0.0143737		2086.19	-141	-0.000294346		2085.66	23	0.000124404
	2086.41	3549	0.0147264		2086.41	-122	-0.000254682		2085.87	-269	-0.00145499
	2086.63	3656	0.0151704		2086.63	-84	-0.000175355		2086.09	-274	-0.00148203
	2086.85	3907	0.016212		2086.85	179	0.000373673		2086.31	-353	-0.00190934
	2087.07	3942	0.0163572		2087.07	211	0.000440475		2086.53	-562	-0.00303979
	2087.29	4085	0.0169506		2087.29	311	0.000649231		2086.75	-357	-0.00193097
	2087.51	4110	0.0170543		2087.51	537	0.00112102		2086.97	-208	-0.00112505
	2087.72	4020	0.0166808		2087.72	704	0.00146964		2087.18	38	0.000205538
	2087.94	3920	0.0162659		2087.94	702	0.00146547		2087.4	232	0.00125486
	2088.16	3795	0.0157472		2088.16	909	0.00189759		2087.62	557	0.00301275
	2088.38	3638	0.0150957		2088.38	844	0.0017619		2087.84	560	0.00302898
	2088.6	3464	0.0143737		2088.6	954	0.00199153		2088.06	468	0.00253136
	2088.82	3210	0.0133198		2088.82	1235	0.00257814		2088.28	474	0.00256381
	2089.04	2975	0.0123447		2089.04	1483	0.00309585		2088.5	566	0.00306143
	2089.25	2871	0.0119131		2089.25	1624	0.0033902		2088.71	656	0.00354823
	2089.47	2622	0.0108799		2089.47	1785	0.0037263		2088.93	765	0.0041378
	2089.69	2490	0.0103322		2089.69	1870	0.00390374		2089.15	1148	0.0062094
	2089.91	2312	0.00959356		2089.91	1966	0.00410414		2089.37	1571	0.00849736
	2090.13	2109	0.00875122		2090.13	2088	0.00435883		2089.59	2054	0.0111098
	2090.35	1856	0.0077014		2090.35	2079	0.00434004		2089.81	2306	0.0124729
	2090.57	1671	0.00693375		2090.57	2183	0.00455714		2090.03	2527	0.0136683
	2090.79	1574	0.00653126		2090.79	1813	0.00378475		2090.24	2777	0.0150205
	2091	1418	0.00588394		2091	1568	0.0032733		2090.46	2948	0.0159454
	2091.22	1329	0.00551464		2091.22	1363	0.00284535		2090.68	2973	0.0160806
	2091.44	1282	0.00531961		2091.44	1108	0.00231302		2090.9	3135	0.0169569
	2091.66	1320	0.00547729		2091.66	811	0.00169301		2091.12	3372	0.0182388
	2091.88	1463	0.00607067		2091.88	573	0.00119617		2091.34	3773	0.0204077
	2092.1	1567	0.00650221		2092.1	338	0.000705595		2091.56	4163	0.0225172
	2092.32	1818	0.00754372		2092.32	409	0.000853812		2091.78	4949	0.0267686
	2092.54	2205	0.00914957		2092.54	233	0.000486402		2091.99	5752	0.0311119
	2092.75	2570	0.0106641		2092.75	368	0.000768222		2092.21	6389	0.0345574
	2092.97	3065	0.0127181		2092.97	274	0.000571992		2092.43	7269	0.0393172
	2093.19	3611	0.0149837		2093.19	332	0.00069307		2092.65	8462	0.04577
	2093.41	4255	0.017656		2093.41	142	0.000296434		2092.87	9692	0.0524229
	2093.63	4811	0.0199631		2093.63	185	0.000386199		2093.09	11077	0.0599142
	2093.85	5404	0.0224237		2093.85	71	0.000148217		2093.31	12652	0.0684332
	2094.07	5886	0.0244237		2094.07	-68	-0.000141954		2093.53	14330	0.0775093
	2094.29	6460	0.0268055		2094.29	40	8.35024e-05		2093.74	16334	0.0883487
	2094.51	6905	0.028652		2094.51	-204	-0.000425862		2093.96	18915	0.102309
	2094.72	7299	0.0302869		2094.72	-331	-0.000690983		2094.18	21353	0.115496
	2094.94	7646	0.0317268		2094.94	-176	-0.000367411		2094.4	24138	0.13056
	2095.16	7836	0.0325152		2095.16	-263	-0.000549028		2094.62	26710	0.144471
	2095.38	7896	0.0327642		2095.38	-123	-0.00025677		2094.84	29374	0.158881
	2095.6	7929	0.0329011		2095.6	111	0.000231719		2095.06	32091	0.173577
	2095.82	7888	0.032731		2095.82	240	0.000501015		2095.28	34249	0.185249
	2096.04	7828	0.032482		2096.04	348	0.000726471		2095.5	36709	0.198555
	2096.26	7728	0.0320671		2096.26	257	0.000536503		2095.72	38955	0.210703
	2096.48	7567	0.031399		2096.48	369	0.00077031		2095.93	41036	0.221959
	2096.7	7310	0.0303326		2096.7	317	0.000661757		2096.15	42358	0.22911
	2096.91	7003	0.0290587		2096.91	332	0.00069307		2096.37	42938	0.232247
	2097.13	6618	0.0274612		2097.13	338	0.000705595		2096.59	43263	0.234005
	2097.35	6210	0.0257682		2097.35	380	0.000793273		2096.81	43288	0.23414
	2097.57	5825	0.0241706		2097.57	368	0.000768222		2097.03	42450	0.229607
	2097.79	5427	0.0225191		2097.79	363	0.000757785		2097.25	41737	0.225751
	2098.01	5038	0.020905		2098.01	345	0.000720208		2097.47	40675	0.220006
	2098.23	4712	0.0195523		2098.23	182	0.000379936		2097.69	39476	0.213521
	2098.45	4528	0.0187888		2098.45	121	0.000252595		2097.91	37842	0.204683
	2098.67	4208	0.0174609		2098.67	5	1.04378e-05		2098.12	35929	0.194336
	2098.89	3977	0.0165024		2098.89	-115	-0.000240069		2098.34	33401	0.180662
	2099.11	3783	0.0156974		2099.11	-212	-0.000442563		2098.56	30988	0.167611
	2099.32	3566	0.014797		2099.32	-339	-0.000707683		2098.78	28499	0.154148
	2099.54	3479	0.014436		2099.54	-362	-0.000755697		2099	26197	0.141697
	2099.76	3464	0.0143737		2099.76	-270	-0.000563641		2099.22	24063	0.130154
	2099.98	3602	0.0149464		2099.98	15	3.13134e-05		2099.44	21999	0.11899
	2100.2	3710	0.0153945		2100.2	143	0.000298521		2099.66	19978	0.108059
	2100.42	3983	0.0165273		2100.42	261	0.000544853		2099.88	18172	0.0982903
	2100.64	4387	0.0182037		2100.64	309	0.000645056		2100.1	16296	0.0881432
	2100.86	4763	0.0197639		2100.86	640	0.00133604		2100.32	14275	0.0772118
	2101.08	5275	0.0218884		2101.08	605	0.00126297		2100.53	12662	0.0684873
	2101.3	5813	0.0241208		2101.3	834	0.00174103		2100.75	11176	0.0604497
	2101.52	6166	0.0255856		2101.52	864	0.00180365		2100.97	9772	0.0528556
	2101.74	6582	0.0273118		2101.74	857	0.00178904		2101.19	8497	0.0459593
	2101.96	6944	0.0288139		2101.96	890	0.00185793		2101.41	7334	0.0396688
	2102.17	7246	0.030067		2102.17	840	0.00175355		2101.63	6159	0.0333133
	2102.39	7390	0.0306645		2102.39	719	0.00150096		2101.85	5242	0.0283534
	2102.61	7572	0.0314197		2102.61	620	0.00129429		2102.07	4515	0.0244211
	2102.83	7711	0.0319965		2102.83	723	0.00150931		2102.29	3916	0.0211812
	2103.05	7812	0.0324156		2103.05	920	0.00192056		2102.51	3115	0.0168487
	2103.27	7798	0.0323575		2103.27	1206	0.0025176		2102.73	2656	0.014366
	2103.49	7759	0.0321957		2103.49	1678	0.00350293		2102.95	2523	0.0136466
	2103.71	7711	0.0319965		2103.71	2047	0.00427324		2103.17	2170	0.0117373
	2103.93	7623	0.0316314		2103.93	2283	0.0047659		2103.39	2069	0.011191
	2104.15	7500	0.031121		2104.15	2470	0.00515627		2103.6	1950	0.0105473
	2104.37	7449	0.0309094		2104.37	2421	0.00505398		2103.82	2065	0.0111693
	2104.59	7355	0.0305193		2104.59	2347	0.0048995		2104.04	2109	0.0114073
	2104.81	7280	0.0302081		2104.81	2228	0.00465109		2104.26	2108	0.0114019
	2105.03	7229	0.0299965		2105.03	2233	0.00466152		2104.48	1818	0.00983335
	2105.25	7168	0.0297434		2105.25	1953	0.00407701		2104.7	1820	0.00984417
	2105.47	7149	0.0296645		2105.47	1981	0.00413546		2104.92	1685	0.00911397
	2105.69	7247	0.0300712		2105.69	1874	0.00391209		2105.14	1436	0.00776716
	2105.9	7448	0.0309052		2105.9	1653	0.00345074		2105.36	1109	0.00599845
	2106.12	7585	0.0314737		2106.12	1592	0.0033234		2105.58	832	0.00450019
	2106.34	7714	0.032009		2106.34	1542	0.00321902		2105.8	997	0.00539266
	2106.56	7902	0.0327891		2106.56	1330	0.00277646		2106.02	1144	0.00618776
	2106.78	8059	0.0334405		2106.78	1299	0.00271174		2106.24	1113	0.00602009
	2107	8118	0.0336853		2107	1076	0.00224622		2106.46	1018	0.00550624
	2107.22	8117	0.0336812		2107.22	1022	0.00213349		2106.68	1064	0.00575505
	2107.44	8008	0.0332289		2107.44	762	0.00159072		2106.9	1235	0.00667997
	2107.66	7976	0.0330961		2107.66	718	0.00149887		2107.12	1232	0.00666375
	2107.88	7768	0.032233		2107.88	516	0.00107718		2107.34	1287	0.00696123
	2108.1	7576	0.0314363		2108.1	283	0.00059078		2107.56	1406	0.00760489
	2108.32	7500	0.031121		2108.32	-30	-6.26268e-05		2107.78	1080	0.0058416
	2108.54	7244	0.0300587		2108.54	-188	-0.000392461		2107.99	575	0.00311011
	2108.76	7067	0.0293243		2108.76	-431	-0.000899739		2108.21	-12	-6.49066e-05
	2108.98	6723	0.0278968		2108.98	-592	-0.00123584		2108.43	8	4.32711e-05
	2109.2	6448	0.0267557		2109.2	-567	-0.00118365		2108.65	-490	-0.00265035
	2109.42	6102	0.02532		2109.42	-721	-0.00150513		2108.87	-317	-0.00171462
	2109.64	5673	0.0235399		2109.64	-927	-0.00193517		2109.09	-549	-0.00296948
	2109.86	5209	0.0216146		2109.86	-930	-0.00194143		2109.31	-410	-0.00221764
	2110.08	4779	0.0198303		2110.08	-1126	-0.00235059		2109.53	-752	-0.00406748
	2110.3	4292	0.0178095		2110.3	-1047	-0.00218568		2109.75	-791	-0.00427843
	2110.52	3831	0.0158966		2110.52	-1150	-0.00240069		2109.97	-567	-0.00306684
	2110.74	3408	0.0141414		2110.74	-1049	-0.00218985		2110.19	-702	-0.00379704
	2110.96	3088	0.0128135		2110.96	-1112	-0.00232137		2110.41	-607	-0.00328319
	2111.18	2774	0.0115106		2111.18	-1137	-0.00237356		2110.63	-462	-0.0024989
	2111.4	2560	0.0106226		2111.4	-1025	-0.00213975		2110.85	-164	-0.000887057
	2111.62	2355	0.00977199		2111.62	-1042	-0.00217524		2111.07	-117	-0.00063284
	2111.84	2380	0.00987572		2111.84	-1040	-0.00217106		2111.29	451	0.00243941
	2112.06	2434	0.0100998		2112.06	-1023	-0.00213557		2111.51	858	0.00464082
	2112.28	2670	0.0110791		2112.28	-946	-0.00197483		2111.73	947	0.00512221
	2112.5	2991	0.012411		2112.5	-1080	-0.00225457		2111.95	1328	0.007183
	2112.72	3278	0.0136019		2112.72	-934	-0.00194978		2112.17	1569	0.00848654
	2112.94	3393	0.0140791		2112.94	-1039	-0.00216898		2112.39	1832	0.00990908
	2113.16	3610	0.0149796		2113.16	-853	-0.00178069		2112.61	2121	0.0114722
	2113.38	3716	0.0154194		2113.38	-766	-0.00159907		2112.83	2095	0.0113316
	2113.6	3842	0.0159422		2113.6	-880	-0.00183705		2113.05	2221	0.0120131
	2113.82	3917	0.0162534		2113.82	-731	-0.00152601		2113.27	2213	0.0119699
	2114.04	3945	0.0163696		2114.04	-553	-0.00115442		2113.49	2198	0.0118887
	2114.26	3918	0.0162576		2114.26	-394	-0.000822499		2113.71	2094	0.0113262
	2114.47	3891	0.0161456		2114.47	-307	-0.000640881		2113.93	1713	0.00926542
	2114.7	3823	0.0158634		2114.7	-234	-0.000488489		2114.15	1840	0.00995235
	2114.91	3634	0.0150792		2114.91	-128	-0.000267208		2114.37	1550	0.00838377
	2115.14	3504	0.0145397		2115.14	-27	-5.63641e-05		2114.59	1869	0.0101092
	2115.36	3343	0.0138717		2115.36	124	0.000258858		2114.81	2174	0.0117589
	2115.57	3207	0.0133073		2115.57	286	0.000597042		2115.03	2175	0.0117643
	2115.8	3147	0.0130584		2115.8	417	0.000870513		2115.25	2366	0.0127974
	2116.02	3049	0.0126517		2116.02	705	0.00147173		2115.47	2294	0.012408
	2116.24	2998	0.0124401		2116.24	565	0.00117947		2115.69	2334	0.0126243
	2116.46	2935	0.0121787		2116.46	819	0.00170971		2115.91	2439	0.0131923
	2116.68	2827	0.0117305		2116.68	938	0.00195813		2116.13	2379	0.0128677
	2116.9	2753	0.0114235		2116.9	1013	0.0021147		2116.35	2525	0.0136574
	2117.12	2652	0.0110044		2117.12	991	0.00206877		2116.57	2681	0.0145012
	2117.34	2604	0.0108052		2117.34	1015	0.00211887		2116.79	3019	0.0163294
	2117.56	2531	0.0105023		2117.56	1028	0.00214601		2117.01	3247	0.0175626
	2117.78	2422	0.01005		2117.78	1183	0.00246958		2117.23	3672	0.0198614
	2118	2373	0.00984668		2118	1178	0.00245915		2117.45	4267	0.0230797
	2118.22	2264	0.00939439		2118.22	1286	0.0026846		2117.67	4843	0.0261952
	2118.44	2295	0.00952302		2118.44	1295	0.00270339		2117.89	5578	0.0301708
	2118.66	2196	0.00911222		2118.66	1369	0.00285787		2118.11	6471	0.0350009
	2118.88	2261	0.00938194		2118.88	1188	0.00248002		2118.33	7019	0.037965
	2119.1	2319	0.00962261		2119.1	1157	0.00241531		2118.55	7595	0.0410805
	2119.32	2364	0.00980933		2119.32	920	0.00192056		2118.77	7655	0.041405
	2119.54	2388	0.00990892		2119.54	662	0.00138197		2118.99	8164	0.0441581
	2119.76	2484	0.0103073		2119.76	596	0.00124419		2119.21	8079	0.0436984
	2119.98	2654	0.0110127		2119.98	354	0.000738996		2119.43	7510	0.0406207
	2120.2	2833	0.0117554		2120.2	377	0.00078701		2119.65	7430	0.040188
	2120.42	2958	0.0122741		2120.42	241	0.000503102		2119.87	6995	0.0378351
	2120.64	3203	0.0132907		2120.64	91	0.000189968		2120.09	6733	0.036418
	2120.86	3415	0.0141704		2120.86	126	0.000263033		2120.31	6477	0.0350333
	2121.08	3636	0.0150874		2121.08	-84	-0.000175355		2120.53	6196	0.0335134
	2121.3	3805	0.0157887		2121.3	-208	-0.000434213		2120.75	5741	0.0310524
	2121.52	3773	0.0156559		2121.52	-356	-0.000743172		2120.97	5177	0.0280018
	2121.74	3782	0.0156933		2121.74	-357	-0.000745259		2121.19	4810	0.0260167
	2121.96	3782	0.0156933		2121.96	-376	-0.000784923		2121.41	4102	0.0221872
	2122.18	3691	0.0153157		2122.18	-248	-0.000517715		2121.63	3517	0.019023
	2122.4	3620	0.0150211		2122.4	-175	-0.000365323		2121.85	2754	0.0148961
	2122.62	3556	0.0147555		2122.62	-133	-0.000277646		2122.07	2071	0.0112018
	2122.84	3590	0.0148966		2122.84	-51	-0.000106466		2122.29	1292	0.00698828
	2123.06	3639	0.0150999		2123.06	-9	-1.8788e-05		2122.51	764	0.00413239
	2123.28	3663	0.0151995		2123.28	149	0.000311047		2122.73	301	0.00162807
	2123.5	3616	0.0150045		2123.5	294	0.000613743		2122.95	-204	-0.00110341
	2123.72	3648	0.0151372		2123.72	330	0.000688895		2123.17	-366	-0.00197965
	2123.94	3613	0.014992		2123.94	344	0.000718121		2123.4	-966	-0.00522498
	2124.16	3648	0.0151372		2124.16	510	0.00106466		2123.62	-1433	-0.00775093
	2124.39	3634	0.0150792		2124.39	476	0.000993679		2123.84	-2132	-0.0115317
	2124.61	3648	0.0151372		2124.61	333	0.000695158		2124.06	-2682	-0.0145066
	2124.83	3607	0.0149671		2124.83	249	0.000519803		2124.28	-3637	-0.0196721
	2125.05	3682	0.0152783		2125.05	-18	-3.75761e-05		2124.5	-3913	-0.021165
	2125.27	3677	0.0152576		2125.27	23	4.80139e-05		2124.72	-3827	-0.0206998
	2125.49	3717	0.0154236		2125.49	-90	-0.00018788		2124.94	-3697	-0.0199966
	2125.71	3813	0.0158219		2125.71	-124	-0.000258858		2125.16	-3056	-0.0165296
	2125.93	3831	0.0158966		2125.93	13	2.71383e-05		2125.38	-2742	-0.0148312
	2126.15	3831	0.0158966		2126.15	253	0.000528153		2125.6	-2548	-0.0137818
	2126.37	3798	0.0157597		2126.37	261	0.000544853		2125.82	-2315	-0.0125216
	2126.59	3758	0.0155937		2126.59	467	0.000974891		2126.04	-2240	-0.0121159
	2126.81	3730	0.0154775		2126.81	664	0.00138614		2126.26	-1954	-0.010569
	2127.03	3704	0.0153696		2127.03	925	0.00193099		2126.48	-2017	-0.0109097
	2127.25	3647	0.0151331		2127.25	1031	0.00215228		2126.7	-1715	-0.00927624
	2127.47	3660	0.015187		2127.47	1214	0.0025343		2126.92	-1396	-0.0075508
	2127.69	3675	0.0152493		2127.69	1452	0.00303114		2127.14	-1077	-0.00582537
	2127.91	3660	0.015187		2127.91	1383	0.0028871		2127.36	-130	-0.000703155
	2128.14	3629	0.0150584		2128.14	1385	0.00289127		2127.59	577	0.00312093
	2128.36	3676	0.0152534		2128.36	1306	0.00272635		2127.81	1344	0.00726954
	2128.58	3730	0.0154775		2128.58	1307	0.00272844		2128.03	1763	0.00953586
	2128.8	3781	0.0156891		2128.8	1305	0.00272427		2128.25	2211	0.011959
	2129.02	3718	0.0154277		2129.02	1293	0.00269922		2128.47	2487	0.0134519
	2129.24	3728	0.0154692		2129.24	1231	0.00256979		2128.69	2201	0.011905
	2129.46	3658	0.0151787		2129.46	1278	0.0026679		2128.91	2091	0.01131
	2129.68	3552	0.0147389		2129.68	1298	0.00270965		2129.13	1752	0.00947637
	2129.9	3445	0.0142949		2129.9	1472	0.00307289		2129.35	1467	0.00793483
	2130.12	3422	0.0141995		2130.12	1529	0.00319188		2129.57	1734	0.00937901
	2130.34	3339	0.0138551		2130.34	1531	0.00319606		2129.79	1934	0.0104608
	2130.56	3291	0.0136559		2130.56	1583	0.00330461		2130.01	2005	0.0108448
	2130.78	3262	0.0135356		2130.78	1425	0.00297477		2130.23	2398	0.0129705
	2131.01	3352	0.013909		2131.01	1323	0.00276184		2130.45	2835	0.0153342
	2131.23	3301	0.0136974		2131.23	1081	0.00225665		2130.68	3264	0.0176546
	2131.45	3195	0.0132575		2131.45	649	0.00135483		2130.9	3490	0.018877
	2131.67	3200	0.0132783		2131.67	405	0.000845462		2131.12	4233	0.0228958
	2131.89	3224	0.0133779		2131.89	168	0.00035071		2131.34	5292	0.0286238
	2132.11	3254	0.0135024		2132.11	-35	-7.30646e-05		2131.56	6710	0.0362936
	2132.33	3247	0.0134733		2132.33	-184	-0.000384111		2131.78	8338	0.0450993
	2132.55	3339	0.0138551		2132.55	-421	-0.000878863		2132	9922	0.053667
	2132.77	3394	0.0140833		2132.77	-554	-0.00115651		2132.22	11843	0.0640574
	2132.99	3517	0.0145937		2132.99	-622	-0.00129846		2132.44	13423	0.0726035
	2133.21	3632	0.0150709		2133.21	-748	-0.0015615		2132.66	15494	0.0838053
	2133.44	3735	0.0154982		2133.44	-603	-0.0012588		2132.88	17315	0.0936548
	2133.66	3834	0.015909		2133.66	-665	-0.00138823		2133.1	19391	0.104884
	2133.88	4056	0.0168302		2133.88	-436	-0.000910176		2133.33	21863	0.118254
	2134.1	4035	0.0167431		2134.1	-233	-0.000486402		2133.55	24369	0.131809
	2134.32	4064	0.0168634		2134.32	-72	-0.000150304		2133.77	27177	0.146997
	2134.54	4071	0.0168925		2134.54	73	0.000152392		2133.99	30631	0.16568
	2134.76	3919	0.0162617		2134.76	225	0.000469701		2134.21	34227	0.18513
	2134.98	3829	0.0158883		2134.98	218	0.000455088		2134.43	38675	0.209189
	2135.2	3697	0.0153406		2135.2	398	0.000830849		2134.65	43772	0.236758
	2135.42	3523	0.0146186		2135.42	335	0.000699333		2134.87	49471	0.267583
	2135.65	3404	0.0141248		2135.65	520	0.00108553		2135.09	55463	0.299993
	2135.87	3304	0.0137098		2135.87	623	0.00130055		2135.31	61724	0.333858
	2136.09	3223	0.0133737		2136.09	712	0.00148634		2135.54	67835	0.366912
	2136.31	3165	0.0131331		2136.31	874	0.00182453		2135.76	73848	0.399435
	2136.53	3170	0.0131538		2136.53	964	0.00201241		2135.98	79451	0.429741
	2136.75	3128	0.0129795		2136.75	1046	0.00218359		2136.2	84797	0.458657
	2136.97	3114	0.0129214		2136.97	1034	0.00215854		2136.42	89139	0.482143
	2137.19	3099	0.0128592		2137.19	912	0.00190386		2136.64	93428	0.505341
	2137.41	3055	0.0126766		2137.41	705	0.00147173		2136.86	96635	0.522688
	2137.64	3183	0.0132077		2137.64	614	0.00128176		2137.08	99363	0.537443
	2137.86	3177	0.0131828		2137.86	334	0.000697245		2137.3	101027	0.546443
	2138.08	3144	0.0130459		2138.08	271	0.000565729		2137.53	102014	0.551782
	2138.3	3074	0.0127555		2138.3	127	0.00026512		2137.75	101974	0.551566
	2138.52	3040	0.0126144		2138.52	119	0.00024842		2137.97	100621	0.544247
	2138.74	2998	0.0124401		2138.74	2	4.17512e-06		2138.19	98463	0.532575
	2138.96	2936	0.0121828		2138.96	44	9.18527e-05		2138.41	95238	0.515131
	2139.18	3009	0.0124857		2139.18	58	0.000121079		2138.63	91638	0.495659
	2139.41	2902	0.0120417		2139.41	234	0.000488489		2138.85	87419	0.472839
	2139.63	2944	0.012216		2139.63	336	0.00070142		2139.07	82722	0.447434
	2139.85	2965	0.0123032		2139.85	367	0.000766135		2139.29	77851	0.421087
	2140.07	2827	0.0117305		2140.07	361	0.000753609		2139.52	72656	0.392988
	2140.29	2768	0.0114857		2140.29	589	0.00122957		2139.74	67046	0.362644
	2140.51	2644	0.0109712		2140.51	411	0.000857987		2139.96	62133	0.33607
	2140.73	2420	0.0100417		2140.73	543	0.00113355		2140.18	56638	0.306348
	2140.95	2294	0.00951887		2140.95	524	0.00109388		2140.4	51540	0.278774
	2141.18	2091	0.00867653		2141.18	515	0.00107509		2140.62	46193	0.249853
	2141.4	1981	0.00822009		2141.4	591	0.00123375		2140.84	41061	0.222094
	2141.62	1811	0.00751468		2141.62	566	0.00118156		2141.07	36432	0.197056
	2141.84	1823	0.00756447		2141.84	485	0.00101247		2141.29	32123	0.17375
	2142.06	1760	0.00730306		2142.06	560	0.00116903		2141.51	27832	0.15054
	2142.28	1730	0.00717857		2142.28	540	0.00112728		2141.73	24624	0.133188
	2142.5	1686	0.006996		2142.5	442	0.000922702		2141.95	21671	0.117216
	2142.73	1707	0.00708313		2142.73	393	0.000820411		2142.17	19140	0.103526
	2142.95	1704	0.00707069		2142.95	469	0.000979066		2142.39	17112	0.0925568
	2143.17	1780	0.00738605		2143.17	328	0.00068472		2142.61	15302	0.0827668
	2143.39	1920	0.00796697		2143.39	290	0.000605393		2142.84	13386	0.0724033
	2143.61	2038	0.00845661		2143.61	73	0.000152392		2143.06	11626	0.0628837
	2143.83	2207	0.00915787		2143.83	-78	-0.00016283		2143.28	10011	0.0541483
	2144.05	2431	0.0100873		2144.05	-156	-0.000325659		2143.5	8837	0.0477983
	2144.28	2540	0.0105396		2144.28	-331	-0.000690983		2143.72	7524	0.0406964
	2144.5	2701	0.0112077		2144.5	-457	-0.000954015		2143.94	6731	0.0364072
	2144.72	2865	0.0118882		2144.72	-312	-0.000651319		2144.16	6049	0.0327183
	2144.94	2937	0.012187		2144.94	-150	-0.000313134		2144.39	5718	0.030928
	2145.16	3044	0.012631		2145.16	-145	-0.000302696		2144.61	4995	0.0270174
	2145.38	3179	0.0131911		2145.38	36	7.51522e-05		2144.83	4475	0.0242048
	2145.61	3242	0.0134526		2145.61	185	0.000386199		2145.05	4049	0.0219006
	2145.83	3437	0.0142617		2145.83	266	0.000555291		2145.27	3678	0.0198939
	2146.05	3561	0.0147762		2146.05	265	0.000553204		2145.49	3309	0.017898
	2146.27	3613	0.014992		2146.27	326	0.000680545		2145.72	3238	0.017514
	2146.49	3612	0.0149879		2146.49	347	0.000724384		2145.94	3082	0.0166702
	2146.71	3563	0.0147845		2146.71	581	0.00121287		2146.16	3056	0.0165296
	2146.94	3434	0.0142493		2146.94	590	0.00123166		2146.38	3280	0.0177411
	2147.16	3338	0.0138509		2147.16	721	0.00150513		2146.6	3473	0.0187851
	2147.38	3212	0.0133281		2147.38	717	0.00149678		2146.82	3802	0.0205646
	2147.6	3035	0.0125936		2147.6	834	0.00174103		2147.05	4206	0.0227498
	2147.82	3005	0.0124691		2147.82	661	0.00137988		2147.27	4558	0.0246537
	2148.04	2951	0.0122451		2148.04	699	0.0014592		2147.49	5008	0.0270877
	2148.27	2838	0.0117762		2148.27	774	0.00161577		2147.71	5331	0.0288348
	2148.49	3019	0.0125272		2148.49	894	0.00186628		2147.93	5715	0.0309118
	2148.71	2961	0.0122866		2148.71	967	0.00201867		2148.15	6021	0.0325669
	2148.93	3019	0.0125272		2148.93	1083	0.00226083		2148.38	6204	0.0335567
	2149.15	2938	0.0121911		2149.15	1198	0.0025009		2148.6	6345	0.0343194
	2149.37	2922	0.0121247		2149.37	1290	0.00269295		2148.82	7096	0.0383814
	2149.6	2817	0.011689		2149.6	1322	0.00275976		2149.04	7643	0.0413401
	2149.82	2685	0.0111413		2149.82	1320	0.00275558		2149.26	8450	0.0457051
	2150.04	2572	0.0106724		2150.04	1164	0.00242992		2149.48	9326	0.0504433
	2150.26	2571	0.0106683		2150.26	1176	0.00245497		2149.71	9803	0.0530233
	2150.48	2463	0.0102201		2150.48	1062	0.00221699		2149.93	10213	0.0552409
	2150.71	2506	0.0103986		2150.71	1159	0.00241948		2150.15	10513	0.0568636
	2150.93	2523	0.0104691		2150.93	806	0.00168257		2150.37	10392	0.0562091
	2151.15	2598	0.0107803		2151.15	732	0.00152809		2150.59	10553	0.05708
	2151.37	2634	0.0109297		2151.37	583	0.00121705		2150.81	10408	0.0562957
	2151.59	2607	0.0108177		2151.59	653	0.00136318		2151.04	10862	0.0587513
	2151.81	2634	0.0109297		2151.81	454	0.000947753		2151.26	11271	0.0609635
	2152.04	2652	0.0110044		2152.04	375	0.000782835		2151.48	11837	0.064025
	2152.26	2727	0.0113156		2152.26	411	0.000857987		2151.7	12279	0.0664157
	2152.48	2627	0.0109006		2152.48	338	0.000705595		2151.92	12664	0.0684981
	2152.7	2620	0.0108716		2152.7	369	0.00077031		2152.15	13600	0.0735608
	2152.92	2595	0.0107679		2152.92	126	0.000263033		2152.37	14123	0.0763897
	2153.15	2584	0.0107222		2153.15	-10	-2.08756e-05		2152.59	14364	0.0776932
	2153.37	2511	0.0104193		2153.37	29	6.05393e-05		2152.81	15023	0.0812577
	2153.59	2422	0.01005		2153.59	-235	-0.000490577		2153.03	15125	0.0818094
	2153.81	2473	0.0102616		2153.81	-342	-0.000713946		2153.26	15639	0.0845895
	2154.03	2354	0.00976784		2154.03	-467	-0.000974891		2153.48	15877	0.0858769
	2154.26	2287	0.00948982		2154.26	-545	-0.00113772		2153.7	16472	0.0890951
	2154.48	2217	0.00919936		2154.48	-526	-0.00109806		2153.92	16874	0.0912695
	2154.7	2175	0.00902508		2154.7	-300	-0.000626268		2154.14	17481	0.0945527
	2154.92	2100	0.00871387		2154.92	-105	-0.000219194		2154.37	18147	0.098155
	2155.15	2135	0.0088591		2155.15	102	0.000212931		2154.59	18873	0.102082
	2155.37	2075	0.00861014		2155.37	232	0.000484314		2154.81	19386	0.104857
	2155.59	2048	0.0084981		2155.59	265	0.000553204		2155.03	20091	0.10867
	2155.81	1849	0.00767236		2155.81	350	0.000730646		2155.25	20435	0.110531
	2156.03	1769	0.0073404		2156.03	235	0.000490577		2155.48	20657	0.111731
	2156.26	1721	0.00714123		2156.26	109	0.000227544		2155.7	21012	0.113651
	2156.48	1645	0.00682587		2156.48	24	5.01015e-05		2155.92	21011	0.113646
	2156.7	1568	0.00650636		2156.7	0	0		2156.14	21006	0.113619
	2156.92	1437	0.00596278		2156.92	-147	-0.000306871		2156.36	20726	0.112105
	2157.14	1391	0.0057719		2157.14	-155	-0.000323572		2156.59	20415	0.110422
	2157.37	1248	0.00517853		2157.37	-117	-0.000244245		2156.81	20154	0.109011
	2157.59	1314	0.0054524		2157.59	-57	-0.000118991		2157.03	19740	0.106771
	2157.81	1258	0.00522003		2157.81	1	2.08756e-06		2157.25	19256	0.104153
	2158.03	1170	0.00485487		2158.03	-223	-0.000465526		2157.48	18503	0.100081
	2158.26	1204	0.00499595		2158.26	-43	-8.97651e-05		2157.7	18402	0.0995343
	2158.48	1237	0.00513289		2158.48	60	0.000125254		2157.92	18102	0.0979116
	2158.7	1187	0.00492541		2158.7	45	9.39402e-05		2158.14	17995	0.0973329
	2158.92	1087	0.00451047		2158.92	361	0.000753609		2158.36	17549	0.0949205
	2159.14	1068	0.00443163		2159.14	453	0.000945665		2158.59	17008	0.0919943
	2159.37	967	0.00401253		2159.37	584	0.00121914		2158.81	16258	0.0879376
	2159.59	920	0.00381751		2159.59	542	0.00113146		2159.03	15929	0.0861581
	2159.81	914	0.00379261		2159.81	488	0.00101873		2159.25	15478	0.0837187
	2160.03	912	0.00378431		2160.03	418	0.0008726		2159.48	15081	0.0815714
	2160.26	883	0.00366398		2160.26	522	0.00108971		2159.7	14810	0.0801056
	2160.48	956	0.00396689		2160.48	725	0.00151348		2159.92	14999	0.0811279
	2160.7	983	0.00407892		2160.7	673	0.00140493		2160.14	14466	0.0782449
	2160.92	1053	0.00436939		2160.92	878	0.00183288		2160.36	14398	0.0778771
	2161.15	1064	0.00441503		2161.15	1114	0.00232554		2160.59	14040	0.0759407
	2161.37	1154	0.00478848		2161.37	994	0.00207504		2160.81	13720	0.0742099
	2161.59	1232	0.00511214		2161.59	1213	0.00253221		2161.03	13293	0.0719003
	2161.81	1201	0.00498351		2161.81	1205	0.00251551		2161.25	12767	0.0690552
	2162.04	1273	0.00528227		2162.04	1304	0.00272218		2161.48	12355	0.0668268
	2162.26	1219	0.0050582		2162.26	1339	0.00279524		2161.7	12080	0.0653393
	2162.48	1314	0.0054524		2162.48	1359	0.00283699		2161.92	11430	0.0618236
	2162.7	1373	0.00569721		2162.7	1434	0.00299356		2162.14	10838	0.0586215
	2162.93	1341	0.00556443		2162.93	1524	0.00318144		2162.37	10712	0.05794
	2163.15	1420	0.00589224		2163.15	1753	0.00365949		2162.59	10278	0.0555925
	2163.37	1541	0.00639432		2163.37	1690	0.00352798		2162.81	10219	0.0552734
	2163.59	1534	0.00636528		2163.59	2084	0.00435048		2163.03	9992	0.0540456
	2163.82	1596	0.00662254		2163.82	2165	0.00451957		2163.26	9915	0.0536291
	2164.04	1779	0.0073819		2164.04	2244	0.00468449		2163.48	9943	0.0537805
	2164.26	1882	0.00780929		2164.26	2301	0.00480348		2163.7	9903	0.0535642
	2164.48	1913	0.00793792		2164.48	2388	0.00498509		2163.92	9751	0.052742
	2164.71	1859	0.00771385		2164.71	2242	0.00468031		2164.15	9650	0.0521957
	2164.93	1791	0.00743169		2164.93	2141	0.00446947		2164.37	9721	0.0525798
	2165.15	1846	0.00765991		2165.15	1998	0.00417095		2164.59	9942	0.0537751
	2165.37	1890	0.00784249		2165.37	1812	0.00378266		2164.81	9918	0.0536453
	2165.6	1885	0.00782174		2165.6	1604	0.00334845		2165.04	10506	0.0568257
	2165.82	1966	0.00815785		2165.82	1411	0.00294555		2165.26	11144	0.0602766
	2166.04	2008	0.00833212		2166.04	1369	0.00285787		2165.48	11421	0.0617749
	2166.26	2025	0.00840266		2166.26	1333	0.00278272		2165.7	11700	0.063284
	2166.49	2178	0.00903753		2166.49	1187	0.00247793		2165.93	11903	0.064382
	2166.71	2203	0.00914127		2166.71	1343	0.00280359		2166.15	12300	0.0665293
	2166.93	2155	0.00894209		2166.93	1255	0.00261989		2166.37	12200	0.0659884
	2167.15	2231	0.00925745		2167.15	1365	0.00284952		2166.59	12492	0.0675678
	2167.38	2258	0.00936949		2167.38	1306	0.00272635		2166.82	12395	0.0670431
	2167.6	2227	0.00924086		2167.6	1353	0.00282447		2167.04	12478	0.0674921
	2167.82	2190	0.00908733		2167.82	1330	0.00277646		2167.26	12228	0.0661398
	2168.05	2230	0.0092533		2168.05	1310	0.0027347		2167.49	11903	0.064382
	2168.27	2271	0.00942343		2168.27	1189	0.00248211		2167.71	11718	0.0633813
	2168.49	2327	0.0096558		2168.49	1211	0.00252804		2167.93	10916	0.0590434
	2168.71	2332	0.00967655		2168.71	1228	0.00256352		2168.15	10393	0.0562145
	2168.94	2365	0.00981348		2168.94	1155	0.00241113		2168.38	9373	0.0506975
	2169.16	2340	0.00970975		2169.16	1239	0.00258649		2168.6	8579	0.0464028
	2169.38	2335	0.009689		2169.38	1263	0.00263659		2168.82	7820	0.0422975
	2169.61	2267	0.00940683		2169.61	1276	0.00266373		2169.04	6866	0.0371374
	2169.83	2283	0.00947323		2169.83	1610	0.00336097		2169.27	6210	0.0335892
	2170.05	2284	0.00947738		2170.05	1646	0.00343612		2169.49	5890	0.0318583
	2170.27	2293	0.00951472		2170.27	1648	0.0034403		2169.71	5344	0.0289051
	2170.5	2328	0.00965995		2170.5	1732	0.00361566		2169.94	5116	0.0276719
	2170.72	2347	0.00973879		2170.72	1665	0.00347579		2170.16	4605	0.0249079
	2170.94	2370	0.00983423		2170.94	1714	0.00357808		2170.38	3837	0.0207539
	2171.17	2413	0.0100127		2171.17	1795	0.00374717		2170.6	3504	0.0189527
	2171.39	2443	0.0101371		2171.39	1679	0.00350501		2170.83	3239	0.0175194
	2171.61	2519	0.0104525		2171.61	1524	0.00318144		2171.05	3296	0.0178277
	2171.83	2391	0.00992137		2171.83	1465	0.00305828		2171.27	3182	0.0172111
	2172.06	2323	0.0096392		2172.06	1316	0.00274723		2171.5	3348	0.0181089
	2172.28	2264	0.00939439		2172.28	1120	0.00233807		2171.72	3701	0.0200183
	2172.5	2229	0.00924915		2172.5	1053	0.0021982		2171.94	3623	0.0195964
	2172.73	2218	0.00920351		2172.73	1072	0.00223787		2172.16	4192	0.022674
	2172.95	2302	0.00955207		2172.95	977	0.00203955		2172.39	4659	0.0252
	2173.17	2388	0.00990892		2173.17	842	0.00175773		2172.61	5411	0.0292675
	2173.4	2421	0.0100459		2173.4	724	0.00151139		2172.83	5959	0.0322315
	2173.62	2442	0.010133		2173.62	602	0.00125671		2173.06	7064	0.0382084
	2173.84	2491	0.0103363		2173.84	587	0.0012254		2173.28	7771	0.0420324
	2174.06	2416	0.0100251		2174.06	425	0.000887213		2173.5	8507	0.0460134
	2174.29	2426	0.0100666		2174.29	346	0.000722296		2173.73	9452	0.0511248
	2174.51	2348	0.00974294		2174.51	302	0.000630443		2173.95	10531	0.056961
	2174.73	2277	0.00944833		2174.73	313	0.000653406		2174.17	11694	0.0632515
	2174.96	2258	0.00936949		2174.96	246	0.00051354		2174.39	12549	0.0678761
	2175.18	2180	0.00904583		2175.18	171	0.000356973		2174.62	13506	0.0730524
	2175.4	2059	0.00854375		2175.4	223	0.000465526		2174.84	13586	0.0734851
	2175.63	2039	0.00846076		2175.63	347	0.000724384		2175.06	13522	0.0731389
	2175.85	2004	0.00831553		2175.85	494	0.00103125		2175.29	13593	0.073523
	2176.07	1886	0.00782589		2176.07	719	0.00150096		2175.51	13558	0.0733337
	2176.3	1875	0.00778024		2176.3	858	0.00179113		2175.73	13480	0.0729118
	2176.52	1858	0.0077097		2176.52	1011	0.00211052		2175.96	13986	0.0756487
	2176.74	1851	0.00768066		2176.74	1038	0.00216689		2176.18	14004	0.075746
	2176.97	1780	0.00738605		2176.97	899	0.00187672		2176.4	14182	0.0767088
	2177.19	1622	0.00673043		2177.19	1017	0.00212305		2176.63	13881	0.0750807
	2177.41	1432	0.00594203		2177.41	1027	0.00214392		2176.85	13371	0.0723222
	2177.64	1383	0.00573871		2177.64	827	0.00172641		2177.07	12805	0.0692608
	2177.86	1236	0.00512874		2177.86	766	0.00159907		2177.3	11797	0.0638086
	2178.08	1234	0.00512044		2178.08	387	0.000807886		2177.52	10857	0.0587243
	2178.31	1274	0.00528642		2178.31	359	0.000749434		2177.74	9762	0.0528015
	2178.53	1318	0.00546899		2178.53	245	0.000511452		2177.97	8874	0.0479984
	2178.75	1415	0.00587149		2178.75	107	0.000223369		2178.19	7834	0.0423732
	2178.98	1426	0.00591714		2178.98	58	0.000121079		2178.41	7231	0.0391116
	2179.2	1507	0.00625324		2179.2	-6	-1.25254e-05		2178.63	6907	0.0373592
	2179.42	1561	0.00647731		2179.42	71	0.000148217		2178.86	6817	0.0368724
	2179.65	1500	0.0062242		2179.65	-176	-0.000367411		2179.08	6718	0.0363369
	2179.87	1464	0.00607481		2179.87	-121	-0.000252595		2179.3	6524	0.0352876
	2180.09	1322	0.00548559		2180.09	-123	-0.00025677		2179.53	6326	0.0342166
	2180.32	1255	0.00520758		2180.32	-152	-0.000317309		2179.75	6084	0.0329077
	2180.54	1247	0.00517438		2180.54	-91	-0.000189968		2179.97	6093	0.0329563
	2180.76	1193	0.00495031		2180.76	21	4.38388e-05		2180.2	6223	0.0336595
	2180.99	1231	0.00510799		2180.99	-34	-7.09771e-05		2180.42	6081	0.0328914
	2181.21	1197	0.00496691		2181.21	-7	-1.46129e-05		2180.64	5771	0.0312147
	2181.43	1133	0.00470134		2181.43	9	1.8788e-05		2180.87	5613	0.0303601
	2181.66	1170	0.00485487		2181.66	-41	-8.559e-05		2181.09	5351	0.0289429
	2181.88	1094	0.00453951		2181.88	1	2.08756e-06		2181.32	4746	0.0256706
	2182.1	1128	0.0046806		2182.1	-2	-4.17512e-06		2181.54	4155	0.0224739
	2182.33	1123	0.00465985		2182.33	-28	-5.84517e-05		2181.76	3256	0.0176113
	2182.55	1109	0.00460176		2182.55	-28	-5.84517e-05		2181.99	2824	0.0152747
	2182.77	1023	0.0042449		2182.77	-56	-0.000116903		2182.21	2128	0.0115101
	2183	956	0.00396689		2183	-41	-8.559e-05		2182.43	1686	0.00911938
	2183.22	929	0.00385485		2183.22	46	9.60278e-05		2182.66	1327	0.00717759
	2183.44	906	0.00375941		2183.44	21	4.38388e-05		2182.88	599	0.00323992
	2183.67	868	0.00360173		2183.67	-32	-6.68019e-05		2183.1	308	0.00166594
	2183.89	875	0.00363078		2183.89	-102	-0.000212931		2183.33	-110	-0.000594977
	2184.11	901	0.00373867		2184.11	-216	-0.000450913		2183.55	-480	-0.00259626
	2184.34	1047	0.00434449		2184.34	-354	-0.000738996		2183.77	-622	-0.00336433
	2184.56	1089	0.00451877		2184.56	-592	-0.00123584		2184	-790	-0.00427302
	2184.79	1127	0.00467645		2184.79	-621	-0.00129638		2184.22	-570	-0.00308306
	2185.01	1186	0.00492126		2185.01	-690	-0.00144042		2184.44	-630	-0.0034076
	2185.23	1174	0.00487147		2185.23	-721	-0.00150513		2184.67	-580	-0.00313715
	2185.46	1121	0.00465155		2185.46	-572	-0.00119408		2184.89	-722	-0.00390521
	2185.68	1040	0.00431544		2185.68	-363	-0.000757785		2185.11	-873	-0.00472196
	2185.9	1007	0.00417851		2185.9	-310	-0.000647144		2185.34	-1059	-0.00572801
	2186.13	992	0.00411627		2186.13	-183	-0.000382024		2185.56	-1104	-0.00597141
	2186.35	1030	0.00427395		2186.35	-173	-0.000361148		2185.79	-1412	-0.00763735
	2186.57	997	0.00413702		2186.57	-149	-0.000311047		2186.01	-1331	-0.00719923
	2186.8	1122	0.0046557		2186.8	18	3.75761e-05		2186.23	-1261	-0.0068206
	2187.02	1209	0.0050167		2187.02	85	0.000177443		2186.46	-1178	-0.00637167
	2187.25	1307	0.00542335		2187.25	314	0.000655494		2186.68	-872	-0.00471655
	2187.47	1422	0.00590054		2187.47	556	0.00116068		2186.9	-465	-0.00251513
	2187.69	1470	0.00609971		2187.69	887	0.00185167		2187.13	102	0.000551706
	2187.92	1513	0.00627814		2187.92	933	0.00194769		2187.35	514	0.00278017
	2188.14	1511	0.00626984		2188.14	1017	0.00212305		2187.58	743	0.0040188
	2188.36	1556	0.00645657		2188.36	1061	0.0022149		2187.8	1174	0.00635003
	2188.59	1514	0.00628229		2188.59	952	0.00198736		2188.02	1693	0.00915724
	2188.81	1528	0.00634038		2188.81	881	0.00183914		2188.25	2177	0.0117751
	2189.04	1483	0.00615365		2189.04	768	0.00160325		2188.47	2642	0.0142903
	2189.26	1411	0.00585489		2189.26	597	0.00124627		2188.69	3701	0.0200183
	2189.48	1321	0.00548144		2189.48	318	0.000663844		2188.92	3913	0.021165
	2189.71	1394	0.00578435		2189.71	194	0.000404987		2189.14	4671	0.0252649
	2189.93	1318	0.00546899		2189.93	215	0.000448826		2189.37	5197	0.02811
	2190.16	1391	0.0057719		2190.16	240	0.000501015		2189.59	5782	0.0312742
	2190.38	1408	0.00584244		2190.38	148	0.000308959		2189.81	5858	0.0316852
	2190.6	1482	0.00614951		2190.6	231	0.000482227		2190.04	6316	0.0341625
	2190.83	1504	0.00624079		2190.83	191	0.000398724		2190.26	6360	0.0344005
	2191.05	1504	0.00624079		2191.05	311	0.000649231		2190.48	6249	0.0338001
	2191.28	1530	0.00634868		2191.28	373	0.00077866		2190.71	6173	0.033389
	2191.5	1477	0.00612876		2191.5	442	0.000922702		2190.93	5995	0.0324263
	2191.72	1474	0.00611631		2191.72	638	0.00133186		2191.16	5775	0.0312363
	2191.95	1474	0.00611631		2191.95	599	0.00125045		2191.38	5531	0.0299165
	2192.17	1428	0.00592543		2192.17	605	0.00126297		2191.6	5170	0.0279639
	2192.4	1417	0.00587979		2192.4	775	0.00161786		2191.83	4970	0.0268822
	2192.62	1353	0.00561422		2192.62	836	0.0017452		2192.05	4793	0.0259248
	2192.84	1274	0.00528642		2192.84	941	0.00196439		2192.28	4284	0.0231717
	2193.07	1232	0.00511214		2193.07	992	0.00207086		2192.5	3991	0.0215869
	2193.29	1278	0.00530301		2193.29	1075	0.00224413		2192.72	3902	0.0211055
	2193.52	1193	0.00495031		2193.52	909	0.00189759		2192.95	3389	0.0183307
	2193.74	1254	0.00520343		2193.74	1006	0.00210009		2193.17	2952	0.015967
	2193.96	1257	0.00521588		2193.96	709	0.00148008		2193.4	2403	0.0129975
	2194.19	1273	0.00528227		2194.19	600	0.00125254		2193.62	1792	0.00969272
	2194.41	1196	0.00496276		2194.41	277	0.000578254		2193.84	1300	0.00703155
	2194.64	1231	0.00510799		2194.64	69	0.000144042		2194.07	812	0.00439201
	2194.86	1184	0.00491296		2194.86	132	0.000275558		2194.29	806	0.00435956
	2195.08	1208	0.00501255		2195.08	-53	-0.000110641		2194.52	770	0.00416484
	2195.31	1170	0.00485487		2195.31	90	0.00018788		2194.74	1120	0.00605795
	2195.53	1168	0.00484657		2195.53	161	0.000336097		2194.97	1610	0.0087083
	2195.76	1076	0.00446482		2195.76	199	0.000415425		2195.19	1772	0.00958454
	2195.98	1004	0.00416606		2195.98	355	0.000741084		2195.41	1786	0.00966027
	2196.21	1034	0.00429055		2196.21	480	0.00100203		2195.64	2520	0.0136304
	2196.43	1064	0.00441503		2196.43	414	0.00086425		2195.86	2677	0.0144796
	2196.65	1051	0.00436109		2196.65	489	0.00102082		2196.09	2945	0.0159292
	2196.88	1131	0.00469304		2196.88	330	0.000688895		2196.31	3647	0.0197262
	2197.1	1129	0.00468474		2197.1	500	0.00104378		2196.53	3726	0.0201535
	2197.33	1123	0.00465985		2197.33	330	0.000688895		2196.76	4587	0.0248106
	2197.55	1140	0.00473039		2197.55	235	0.000490577		2196.98	5165	0.0279369
	2197.78	1130	0.00468889		2197.78	115	0.000240069		2197.21	5943	0.032145
	2198	1192	0.00494616		2198	-26	-5.42766e-05		2197.43	6644	0.0359366
	2198.22	1176	0.00487977		2198.22	83	0.000173268		2197.66	7253	0.0392306
	2198.45	1318	0.00546899		2198.45	-110	-0.000229632		2197.88	7923	0.0428546
	2198.67	1304	0.0054109		2198.67	-228	-0.000475964		2198.1	8857	0.0479065
	2198.9	1324	0.00549389		2198.9	-128	-0.000267208		2198.33	9616	0.0520118
	2199.12	1297	0.00538185		2199.12	24	5.01015e-05		2198.55	10326	0.0558521
	2199.35	1284	0.00532791		2199.35	230	0.000480139		2198.78	11019	0.0596005
	2199.57	1244	0.00516193		2199.57	549	0.00114607		2199	11456	0.0619642
	2199.79	1124	0.004664		2199.79	666	0.00139032		2199.23	12054	0.0651987
	2200.02	1178	0.00488807		2200.02	614	0.00128176		2199.45	12468	0.067438
	2200.24	1141	0.00473454		2200.24	568	0.00118573		2199.67	12793	0.0691959
	2200.47	1192	0.00494616		2200.47	497	0.00103752		2199.9	13083	0.0707644
	2200.69	1252	0.00519513		2200.69	131	0.00027347		2200.12	12977	0.0701911
	2200.92	1397	0.0057968		2200.92	293	0.000611655		2200.35	13139	0.0710673
	2201.14	1431	0.00593788		2201.14	74	0.000154479		2200.57	12990	0.0702614
	2201.37	1556	0.00645657		2201.37	81	0.000169092		2200.8	12781	0.069131
	2201.59	1589	0.0065935		2201.59	49	0.00010229		2201.02	12184	0.0659019
	2201.81	1573	0.00652711		2201.81	129	0.000269295		2201.24	12000	0.0649066
	2202.04	1557	0.00646071		2202.04	239	0.000498927		2201.47	11543	0.0624348
	2202.26	1455	0.00603747		2202.26	310	0.000647144		2201.69	10541	0.0570151
	2202.49	1417	0.00587979		2202.49	348	0.000726471		2201.92	9698	0.0524554
	2202.71	1332	0.00552709		2202.71	201	0.0004196		2202.14	8500	0.0459755
	2202.94	1326	0.00550219		2202.94	156	0.000325659		2202.37	7549	0.0408317
	2203.16	1276	0.00529472		2203.16	76	0.000158655		2202.59	6585	0.0356175
	2203.39	1228	0.00509554		2203.39	128	0.000267208		2202.82	5460	0.0295325
	2203.61	1174	0.00487147		2203.61	282	0.000588692		2203.04	5085	0.0275042
	2203.84	1096	0.00454781		2203.84	368	0.000768222		2203.27	4445	0.0240425
	2204.06	1105	0.00458516		2204.06	449	0.000937315		2203.49	3967	0.021457
	2204.28	1078	0.00447312		2204.28	518	0.00108136		2203.71	3812	0.0206187
	2204.51	999	0.00414531		2204.51	636	0.00132769		2203.94	3493	0.0188932
	2204.73	952	0.00395029		2204.73	673	0.00140493		2204.16	3449	0.0186552
	2204.96	905	0.00375526		2204.96	517	0.00107927		2204.39	3662	0.0198073
	2205.18	900	0.00373452		2205.18	506	0.00105631		2204.61	3650	0.0197424
	2205.41	906	0.00375941		2205.41	414	0.00086425		2204.84	3576	0.0193422
	2205.63	812	0.00336936		2205.63	233	0.000486402		2205.06	3484	0.0188446
	2205.86	804	0.00333617		2205.86	244	0.000509365		2205.29	3196	0.0172868
	2206.08	760	0.00315359		2206.08	301	0.000628356		2205.51	3147	0.0170218
	2206.31	800	0.00331957		2206.31	324	0.00067637		2205.74	3264	0.0176546
	2206.53	838	0.00347725		2206.53	455	0.00094984		2205.96	3170	0.0171462
	2206.76	820	0.00340256		2206.76	449	0.000937315		2206.19	3544	0.0191691
	2206.98	741	0.00307475		2206.98	431	0.000899739		2206.41	3859	0.0208729
	2207.21	732	0.00303741		2207.21	334	0.000697245		2206.64	4270	0.0230959
	2207.43	723	0.00300006		2207.43	406	0.00084755		2206.86	4713	0.0254921
	2207.66	716	0.00297102		2207.66	324	0.00067637		2207.08	4929	0.0266604
	2207.88	695	0.00288388		2207.88	209	0.0004363		2207.31	5100	0.0275853
	2208.11	622	0.00258097		2208.11	77	0.000160742		2207.53	5445	0.0294514
	2208.33	599	0.00248553		2208.33	48	0.000100203		2207.76	5857	0.0316798
	2208.55	550	0.00228221		2208.55	172	0.00035906		2207.98	6131	0.0331619
	2208.78	502	0.00208303		2208.78	270	0.000563641		2208.21	6046	0.0327021
	2209	464	0.00192535		2209	178	0.000371586		2208.43	6141	0.033216
	2209.23	419	0.00173863		2209.23	105	0.000219194		2208.66	5683	0.0307387
	2209.45	472	0.00195855		2209.45	64	0.000133604		2208.88	5016	0.027131
	2209.68	566	0.0023486		2209.68	15	3.13134e-05		2209.11	4769	0.025795
	2209.9	527	0.00218677		2209.9	-46	-9.60278e-05		2209.33	4203	0.0227335
	2210.13	625	0.00259341		2210.13	-160	-0.00033401		2209.56	3952	0.0213759
	2210.35	690	0.00286313		2210.35	95	0.000198318		2209.78	3823	0.0206782
	2210.58	615	0.00255192		2210.58	82	0.00017118		2210.01	3654	0.0197641
	2210.8	573	0.00237764		2210.8	-58	-0.000121079		2210.23	3710	0.020067
	2211.03	512	0.00212453		2211.03	-120	-0.000250507		2210.46	3710	0.020067
	2211.25	445	0.00184651		2211.25	-163	-0.000340272		2210.68	4050	0.021906
	2211.48	434	0.00180087		2211.48	-232	-0.000484314		2210.91	3887	0.0210243
	2211.7	423	0.00175522		2211.7	-506	-0.00105631		2211.13	3879	0.0209811
	2211.93	350	0.00145231		2211.93	-612	-0.00127759		2211.36	3645	0.0197154
	2212.15	453	0.00187971		2212.15	-729	-0.00152183		2211.58	3810	0.0206079
	2212.38	379	0.00157265		2212.38	-833	-0.00173894		2211.81	3166	0.0171245
	2212.6	483	0.00200419		2212.6	-912	-0.00190386		2212.03	2947	0.01594
	2212.83	548	0.00227391		2212.83	-852	-0.0017786		2212.26	2238	0.0121051
	2213.05	618	0.00256437		2213.05	-1067	-0.00222743		2212.48	1874	0.0101362
	2213.28	695	0.00288388		2213.28	-1145	-0.00239026		2212.71	1322	0.00715055
	2213.5	813	0.00337351		2213.5	-1145	-0.00239026		2212.93	744	0.00402421
	2213.73	959	0.00397934		2213.73	-1107	-0.00231093		2213.16	246	0.00133059
	2213.95	1047	0.00434449		2213.95	-1151	-0.00240278		2213.38	132	0.000713973
	2214.18	1102	0.00457271		2214.18	-1014	-0.00211679		2213.61	-71	-0.000384031
	2214.4	1112	0.0046142		2214.4	-681	-0.00142163		2213.83	89	0.000481391
	2214.63	982	0.00407477		2214.63	-429	-0.000895564		2214.06	-2	-1.08178e-05
	2214.86	944	0.00391709		2214.86	36	7.51522e-05		2214.28	258	0.00139549
	2215.08	885	0.00367228		2215.08	182	0.000379936		2214.51	282	0.00152531
	2215.31	815	0.00338181		2215.31	273	0.000569904		2214.73	409	0.00221223
	2215.53	750	0.0031121		2215.53	340	0.000709771		2214.96	482	0.00260708
	2215.76	794	0.00329467		2215.76	207	0.000432125		2215.18	867	0.0046895
	2215.98	813	0.00337351		2215.98	343	0.000716033		2215.41	1283	0.0069396
	2216.21	829	0.00343991		2216.21	132	0.000275558		2215.63	1687	0.00912479
	2216.43	777	0.00322413		2216.43	1	2.08756e-06		2215.86	2306	0.0124729
	2216.66	809	0.00335692		2216.66	93	0.000194143		2216.08	2947	0.01594
	2216.88	773	0.00320754		2216.88	-62	-0.000129429		2216.31	3325	0.0179845
	2217.11	683	0.00283408		2217.11	-169	-0.000352798		2216.53	3324	0.0179791
	2217.33	629	0.00261001		2217.33	-108	-0.000225457		2216.76	3342	0.0180765
	2217.56	550	0.00228221		2217.56	-69	-0.000144042		2216.98	3245	0.0175518
	2217.78	433	0.00179672		2217.78	-136	-0.000283908		2217.21	3110	0.0168216
	2218.01	437	0.00181332		2218.01	6	1.25254e-05		2217.43	3231	0.0174761
	2218.23	387	0.00160584		2218.23	230	0.000480139		2217.66	3303	0.0178655
	2218.46	356	0.00147721		2218.46	13	2.71383e-05		2217.89	3410	0.0184443
	2218.68	335	0.00139007		2218.68	113	0.000235894		2218.11	3402	0.018401
	2218.91	355	0.00147306		2218.91	-1	-2.08756e-06		2218.34	3770	0.0203915
	2219.14	325	0.00134858		2219.14	11	2.29632e-05		2218.56	4109	0.0222251
	2219.36	371	0.00153945		2219.36	12	2.50507e-05		2218.79	4698	0.0254109
	2219.59	378	0.0015685		2219.59	107	0.000223369		2219.01	4806	0.0259951
	2219.81	497	0.00206228		2219.81	-20	-4.17512e-05		2219.24	4753	0.0257084
	2220.04	507	0.00210378		2220.04	-16	-3.3401e-05		2219.46	4300	0.0232582
	2220.26	540	0.00224071		2220.26	-35	-7.30646e-05		2219.69	3721	0.0201265
	2220.49	605	0.00251043		2220.49	18	3.75761e-05		2219.91	3292	0.017806
	2220.71	612	0.00253947		2220.71	-278	-0.000580342		2220.14	2289	0.0123809
	2220.94	604	0.00250628		2220.94	-246	-0.00051354		2220.36	1531	0.008281
	2221.16	650	0.00269715		2221.16	-439	-0.000916439		2220.59	1150	0.00622022
	2221.39	658	0.00273035		2221.39	-716	-0.00149469		2220.82	1190	0.00643657
	2221.62	742	0.0030789		2221.62	-844	-0.0017619		2221.04	1081	0.005847
	2221.84	819	0.00339841		2221.84	-1065	-0.00222325		2221.27	1017	0.00550084
	2222.07	860	0.00356854		2222.07	-1208	-0.00252177		2221.49	1021	0.00552247
	2222.29	891	0.00369717		2222.29	-1351	-0.00282029		2221.72	1040	0.00562524
	2222.52	849	0.00352289		2222.52	-1408	-0.00293929		2221.94	1414	0.00764816
	2222.74	842	0.00349385		2222.74	-1491	-0.00311255		2222.17	1405	0.00759948
	2222.97	806	0.00334447		2222.97	-1442	-0.00301026		2222.39	1691	0.00914642
	2223.19	826	0.00342746		2223.19	-1201	-0.00250716		2222.62	2168	0.0117265
	2223.42	838	0.00347725		2223.42	-1095	-0.00228588		2222.84	2382	0.012884
	2223.65	803	0.00333202		2223.65	-1013	-0.0021147		2223.07	2807	0.0151827
	2223.87	763	0.00316604		2223.87	-799	-0.00166796		2223.3	2753	0.0148907
	2224.1	792	0.00328638		2224.1	-518	-0.00108136		2223.52	2776	0.0150151
	2224.32	772	0.00320339		2224.32	-385	-0.000803711		2223.75	2638	0.0142686
	2224.55	760	0.00315359		2224.55	-135	-0.000281821		2223.97	2317	0.0125324
	2224.77	743	0.00308305		2224.77	18	3.75761e-05		2224.2	1902	0.0102877
	2225	767	0.00318264		2225	49	0.00010229		2224.42	1787	0.00966568
[truncated: 19,851 more rows]

## Sheet: Fig. 5b
	Denatured PAGE analysis of sequential ligation using random trimer pool as substrate.

[truncated: 3 more sheets: Fig. 5c, Fig. S4, Fig. S13]
